# Supplementary material for: catena-Poly[(E)-4,4′-(ethene-1,2-di­yl)dipyridinium [[bis­(thio­cyanato-κN)ferrate(II)]-di-μ-thio­cyanato-κ2 N:S;κ2 S:N]]
Source: Acta Crystallogr Sect E Struct Rep Online. 2010 Sep 15;66(Pt 10):m1256. doi: 10.1107/S160053681003624X (PMC2983361; doi:10.1107/S160053681003624X)
Supplement: Supplementary file 1 [file e-66-m1256-sup1.cif]

##############################################################################
###                                                                        ###
###        Electronic paper (Acta Crystallographica Section E)             ###
###                                                                        ###
##############################################################################
#                                                                            #
# This CIF contains the data in a paper accepted for publication in Acta     #
# Crystallographica Section E. It conforms to the requirements of Notes      #
# for Authors for Section E, and has been peer reviewed under the auspices   #
# of the IUCr Commission on Journals.                                        #
#                                                                            #
# Full details of the Crystallographic Information File format               #
# are given in the paper "The Crystallographic Information File (CIF):       #
# a New Standard Archive File for Crystallography" by S. R. Hall, F. H.      #
# Allen and I. D. Brown [Acta Cryst. (1991), A47, 655-685].                  #
#                                                                            #
# The current version of the core CIF dictionary is obtainable from          #
# ftp://ftp.iucr.org/pub/cif_core.dic. The current version number is 2.4.    #
#                                                                            #
# Software is freely available for graphical display of the structure(s) in  #
# this CIF.  For information consult the CIF home page http://www.iucr.org/  #
# cif/home.html                                                              #
#                                                                            #
# This file may be used for bona fide research purposes within the           #
# scientific community so long as proper attribution is given to the journal # 
# article from which it was obtained.                                        #
#                                                                            #
##############################################################################
                                             
data_I
_audit_creation_method     SHELXL-97
_chemical_name_systematic
;
<i>catena</i>-Poly[(<i>E</i>)-4,4'-(ethene-1,2-diyl)dipyridinium
[[bis(thiocyanato-\k<i>N</i>)ferrate(II)]-di-\m-thiocyanato-
\k^2^<i>N</i>:<i>S</i>;\k^2^<i>S</i>:<i>N</i>]]
;
_chemical_name_common     ?
_chemical_formula_moiety     'C12 H12 N2 2+, C4 Fe N4 S4 2-'
_chemical_formula_sum     'C16 H12 Fe N6 S4'
_chemical_formula_iupac     '(C12 H12 N2) [Fe (N C S)4]'
_chemical_formula_weight     472.41
_chemical_melting_point     ?
_symmetry_cell_setting     monoclinic
_symmetry_space_group_name_H-M     'P 21/c'
_symmetry_space_group_name_Hall     '-P 2ybc'
loop_
    _symmetry_equiv_pos_as_xyz
    'x, y, z'
    '-x, y+1/2, -z+1/2'
    '-x, -y, -z'
    'x, -y-1/2, z-1/2'
_cell_length_a     5.7360(2)
_cell_length_b     11.5093(4)
_cell_length_c     15.0971(6)
_cell_angle_alpha     90.00
_cell_angle_beta     96.562(3)
_cell_angle_gamma     90.00
_cell_volume     990.14(6)
_cell_formula_units_Z     2
_cell_measurement_reflns_used     16607
_cell_measurement_theta_min     2
_cell_measurement_theta_max     28
_cell_measurement_temperature     293(2)
_exptl_crystal_description     block
_exptl_crystal_colour     green
_exptl_crystal_size_max     0.16
_exptl_crystal_size_mid     0.13
_exptl_crystal_size_min     0.09
_exptl_crystal_density_diffrn     1.585
_exptl_crystal_density_meas     ?
_exptl_crystal_density_method     'not measured'
_exptl_crystal_F_000     480
_exptl_absorpt_coefficient_mu     1.197
_exptl_absorpt_correction_type     numerical
_exptl_absorpt_process_details     '(X-SHAPE and X-RED32; Stoe & Cie, 2008)'
_exptl_absorpt_correction_T_min     0.826
_exptl_absorpt_correction_T_max     0.895
_exptl_special_details     ?
_diffrn_ambient_temperature     293(2)
_diffrn_radiation_type     MoK\a
_diffrn_radiation_wavelength     0.71073
_diffrn_radiation_source     'fine-focus sealed tube'
_diffrn_radiation_monochromator     graphite
_diffrn_measurement_device_type     'Stoe IPDS-2'
_diffrn_measurement_method     \w
_diffrn_detector_area_resol_mean     ?
_diffrn_reflns_number     16607
_diffrn_reflns_av_R_equivalents     0.0286
_diffrn_reflns_av_sigmaI/netI     0.0143
_diffrn_reflns_theta_min     2.23
_diffrn_reflns_theta_max     27.97
_diffrn_reflns_theta_full     27.97
_diffrn_measured_fraction_theta_max     0.997
_diffrn_measured_fraction_theta_full     0.997
_diffrn_reflns_limit_h_min     -7
_diffrn_reflns_limit_h_max     7
_diffrn_reflns_limit_k_min     -15
_diffrn_reflns_limit_k_max     15
_diffrn_reflns_limit_l_min     -19
_diffrn_reflns_limit_l_max     19
_diffrn_standards_number     0
_diffrn_standards_interval_count     ?
_diffrn_standards_interval_time     0
_diffrn_standards_decay_%     0
_refine_special_details
;
 Refinement of F^2^ against ALL reflections.  The weighted R-factor wR and
 goodness of fit S are based on F^2^, conventional R-factors R are based
 on F, with F set to zero for negative F^2^. The threshold expression of
 F^2^ > 2sigma(F^2^) is used only for calculating R-factors(gt) etc. and is
 not relevant to the choice of reflections for refinement.  R-factors based
 on F^2^ are statistically about twice as large as those based on F, and R-
 factors based on ALL data will be even larger.
;
_reflns_number_total     2379
_reflns_number_gt     2173
_reflns_threshold_expression     I>2sigma(I)
_refine_ls_structure_factor_coef     Fsqd
_refine_ls_matrix_type     full
_refine_ls_R_factor_all     0.0334
_refine_ls_R_factor_gt     0.0287
_refine_ls_wR_factor_gt     0.0658
_refine_ls_wR_factor_ref     0.0676
_refine_ls_goodness_of_fit_ref     1.089
_refine_ls_restrained_S_all     1.089
_refine_ls_number_reflns     2379
_refine_ls_number_parameters     124
_refine_ls_number_restraints     0
_refine_ls_hydrogen_treatment     constr
_refine_ls_weighting_scheme     calc
_refine_ls_weighting_details
         'calc w=1/[\s^2^(Fo^2^)+(0.0291P)^2^+0.4228P] where P=(Fo^2^+2Fc^2^)/3'
_atom_sites_solution_hydrogens     geom
_atom_sites_solution_primary     direct
_atom_sites_solution_secondary     difmap
_refine_ls_shift/su_max     0.001
_refine_ls_shift/su_mean     0.000
_refine_diff_density_max     0.570
_refine_diff_density_min     -0.207
_refine_ls_extinction_method     none
_refine_ls_extinction_coef     ?
loop_
    _atom_type_symbol
    _atom_type_description
    _atom_type_scat_dispersion_real
    _atom_type_scat_dispersion_imag
    _atom_type_scat_source
    'C' 'C' 0.0033 0.0016
                         'International Tables Vol C Tables 4.2.6.8 and 6.1.1.4'
    'N' 'N' 0.0061 0.0033
                         'International Tables Vol C Tables 4.2.6.8 and 6.1.1.4'
    'S' 'S' 0.1246 0.1234
                         'International Tables Vol C Tables 4.2.6.8 and 6.1.1.4'
    'Fe' 'Fe' 0.3463 0.8444
                         'International Tables Vol C Tables 4.2.6.8 and 6.1.1.4'
    'H' 'H' 0.0000 0.0000
                         'International Tables Vol C Tables 4.2.6.8 and 6.1.1.4'
_computing_data_collection     'X-AREA (Stoe & Cie, 2008)'
_computing_cell_refinement     'X-AREA (Stoe & Cie, 2008)'
_computing_data_reduction     'X-AREA (Stoe & Cie, 2008)'
_computing_structure_solution     'SHELXS97 (Sheldrick, 2008)'
_computing_structure_refinement     'SHELXL97 (Sheldrick, 2008)'
_computing_molecular_graphics
               'XP in SHELXTL (Sheldrick, 2008) and DIAMOND (Brandenburg, 1999)'
_computing_publication_material     'XCIF in SHELXTL (Sheldrick, 2008)'
loop_
    _atom_site_type_symbol
    _atom_site_label
    _atom_site_fract_x
    _atom_site_fract_y
    _atom_site_fract_z
    _atom_site_U_iso_or_equiv
    _atom_site_adp_type
    _atom_site_calc_flag
    _atom_site_refinement_flags
    _atom_site_occupancy
    _atom_site_disorder_assembly
    _atom_site_disorder_group
    Fe Fe1 1.0000 0.0000 0.5000 0.03128(10) Uani d S 1 . .
    N N2 0.3720(3) 0.38242(17) 0.30355(13) 0.0541(4) Uani d . 1 . .
    H H2 0.2544 0.3548 0.2697 0.065 Uiso calc R 1 . .
    S S1 0.26743(7) 0.16763(4) 0.57486(3) 0.03779(11) Uani d . 1 . .
    C C1 0.5284(3) 0.12116(14) 0.55629(11) 0.0334(3) Uani d . 1 . .
    N N1 0.7106(3) 0.08926(14) 0.54301(11) 0.0430(4) Uani d . 1 . .
    S S11 1.12064(9) -0.23939(5) 0.76873(3) 0.04587(13) Uani d . 1 . .
    C C11 1.0730(3) -0.15568(16) 0.68107(12) 0.0371(4) Uani d . 1 . .
    N N11 1.0414(3) -0.09600(16) 0.61976(11) 0.0490(4) Uani d . 1 . .
    C C21 0.6655(4) 0.52070(17) 0.32949(15) 0.0522(5) Uani d . 1 . .
    H H21 0.7402 0.5868 0.3113 0.063 Uiso calc R 1 . .
    C C22 0.7421(3) 0.46922(17) 0.41067(13) 0.0425(4) Uani d . 1 . .
    C C23 0.6230(4) 0.3727(2) 0.43548(15) 0.0571(6) Uani d . 1 . .
    H H23 0.6699 0.3361 0.4895 0.069 Uiso calc R 1 . .
    C C24 0.4368(4) 0.3310(2) 0.38090(17) 0.0620(6) Uani d . 1 . .
    H H24 0.3550 0.2664 0.3979 0.074 Uiso calc R 1 . .
    C C25 0.4812(4) 0.47453(19) 0.27648(15) 0.0555(6) Uani d . 1 . .
    H H25 0.4323 0.5077 0.2213 0.067 Uiso calc R 1 . .
    C C26 0.9479(4) 0.52118(18) 0.46271(14) 0.0494(5) Uani d . 1 . .
    H H26 1.0085 0.5891 0.4410 0.059 Uiso calc R 1 . .
loop_
    _atom_site_aniso_label
    _atom_site_aniso_U_11
    _atom_site_aniso_U_22
    _atom_site_aniso_U_33
    _atom_site_aniso_U_12
    _atom_site_aniso_U_13
    _atom_site_aniso_U_23
    Fe1 0.02351(16) 0.04009(18) 0.03042(17) 0.00428(13) 0.00389(12) 0.00449(13)
    N2 0.0395(9) 0.0612(11) 0.0580(11) -0.0001(8) -0.0097(8) -0.0187(9)
    S1 0.0277(2) 0.0431(2) 0.0430(2) 0.00552(16) 0.00590(16) -0.00552(18)
    C1 0.0305(8) 0.0355(8) 0.0338(8) -0.0023(6) 0.0025(6) -0.0036(6)
    N1 0.0276(7) 0.0470(8) 0.0549(9) 0.0011(6) 0.0061(6) -0.0103(7)
    S11 0.0449(3) 0.0521(3) 0.0399(2) 0.0004(2) 0.00183(19) 0.0133(2)
    C11 0.0297(8) 0.0441(9) 0.0372(9) -0.0029(7) 0.0025(6) 0.0003(7)
    N11 0.0494(9) 0.0565(10) 0.0395(8) -0.0047(8) -0.0020(7) 0.0121(7)
    C21 0.0602(13) 0.0386(10) 0.0549(12) -0.0038(9) -0.0060(10) 0.0019(8)
    C22 0.0389(9) 0.0434(10) 0.0435(10) -0.0004(7) -0.0029(8) -0.0071(8)
    C23 0.0644(14) 0.0628(13) 0.0417(10) -0.0140(11) -0.0043(10) 0.0063(9)
    C24 0.0612(14) 0.0671(14) 0.0573(13) -0.0247(12) 0.0048(11) -0.0017(11)
    C25 0.0639(14) 0.0466(11) 0.0510(12) 0.0118(10) -0.0146(10) -0.0034(9)
    C26 0.0510(11) 0.0445(10) 0.0504(11) -0.0050(8) -0.0048(9) 0.0022(8)
_geom_special_details
;
 All esds (except the esd in the dihedral angle between two l.s. planes)
 are estimated using the full covariance matrix.  The cell esds are taken
 into account individually in the estimation of esds in distances, angles
 and torsion angles; correlations between esds in cell parameters are only
 used when they are defined by crystal symmetry.  An approximate (isotropic)
 treatment of cell esds is used for estimating esds involving l.s. planes.
;
loop_
    _geom_bond_atom_site_label_1
    _geom_bond_atom_site_label_2
    _geom_bond_site_symmetry_2
    _geom_bond_distance
    _geom_bond_publ_flag
    Fe1 N11 . 2.1090(16) y
    Fe1 N11 3_756 2.1090(16) ?
    Fe1 N1 . 2.1165(15) y
    Fe1 N1 3_756 2.1165(15) ?
    Fe1 S1 3_656 2.6375(5) y
    Fe1 S1 1_655 2.6375(5) ?
    N2 C25 . 1.320(3) ?
    N2 C24 . 1.324(3) ?
    N2 H2 . 0.8600 ?
    S1 C1 . 1.6437(17) ?
    S1 Fe1 1_455 2.6375(5) y
    C1 N1 . 1.147(2) ?
    S11 C11 . 1.6345(19) ?
    C11 N11 . 1.150(2) ?
    C21 C25 . 1.359(3) ?
    C21 C22 . 1.387(3) ?
    C21 H21 . 0.9300 ?
    C22 C23 . 1.378(3) ?
    C22 C26 . 1.469(3) ?
    C23 C24 . 1.360(3) ?
    C23 H23 . 0.9300 ?
    C24 H24 . 0.9300 ?
    C25 H25 . 0.9300 ?
    C26 C26 3_766 1.307(4) ?
    C26 H26 . 0.9300 ?
loop_
    _geom_angle_atom_site_label_1
    _geom_angle_atom_site_label_2
    _geom_angle_atom_site_label_3
    _geom_angle_site_symmetry_1
    _geom_angle_site_symmetry_3
    _geom_angle
    _geom_angle_publ_flag
    N11 Fe1 N11 . 3_756 180.0 ?
    N11 Fe1 N1 . . 90.39(7) ?
    N11 Fe1 N1 3_756 . 89.61(7) y
    N11 Fe1 N1 . 3_756 89.61(7) ?
    N11 Fe1 N1 3_756 3_756 90.39(7) y
    N1 Fe1 N1 . 3_756 180.0(9) ?
    N11 Fe1 S1 . 3_656 89.26(5) ?
    N11 Fe1 S1 3_756 3_656 90.74(5) y
    N1 Fe1 S1 . 3_656 92.77(4) ?
    N1 Fe1 S1 3_756 3_656 87.23(4) y
    N11 Fe1 S1 . 1_655 90.74(5) ?
    N11 Fe1 S1 3_756 1_655 89.26(5) y
    N1 Fe1 S1 . 1_655 87.23(4) ?
    N1 Fe1 S1 3_756 1_655 92.77(4) y
    S1 Fe1 S1 3_656 1_655 180.0 ?
    C25 N2 C24 . . 122.48(18) ?
    C25 N2 H2 . . 118.8 ?
    C24 N2 H2 . . 118.8 ?
    C1 S1 Fe1 . 1_455 100.68(6) ?
    N1 C1 S1 . . 179.60(19) ?
    C1 N1 Fe1 . . 166.29(15) ?
    N11 C11 S11 . . 179.25(19) ?
    C11 N11 Fe1 . . 174.08(17) ?
    C25 C21 C22 . . 120.0(2) ?
    C25 C21 H21 . . 120.0 ?
    C22 C21 H21 . . 120.0 ?
    C23 C22 C21 . . 117.88(18) ?
    C23 C22 C26 . . 125.17(19) ?
    C21 C22 C26 . . 116.93(19) ?
    C24 C23 C22 . . 120.0(2) ?
    C24 C23 H23 . . 120.0 ?
    C22 C23 H23 . . 120.0 ?
    N2 C24 C23 . . 119.9(2) ?
    N2 C24 H24 . . 120.1 ?
    C23 C24 H24 . . 120.1 ?
    N2 C25 C21 . . 119.8(2) ?
    N2 C25 H25 . . 120.1 ?
    C21 C25 H25 . . 120.1 ?
    C26 C26 C22 3_766 . 124.7(3) ?
    C26 C26 H26 3_766 . 117.6 ?
    C22 C26 H26 . . 117.6 ?
data_global
_journal_date_recd_electronic     2010-09-03
_journal_date_accepted     2010-09-09
_journal_name_full     'Acta Crystallographica, Section E'
_journal_year     2010
_journal_volume     66
_journal_issue     10
_journal_page_first     m1256
_journal_page_last     m1256
_journal_paper_category     QM
_journal_coeditor_code     IM2228
_publ_contact_author
;
      Mario Wriedt
      Institut f\"ur Anorganische Chemie
      Christian-Albrechts-Universit\"at Kiel
      Max-Eyth-Strasse 2
      D-24118 Kiel
      Germany
;
_publ_contact_author_email     swoehlert@ac.uni-kiel.de
_publ_contact_author_fax     '(+)431-880-1520'
_publ_contact_author_phone     '(+)431-880-5546'
_publ_section_title
;\
<i>catena</i>-Poly[(<i>E</i>)-4,4'-(ethene-1,2-diyl)dipyridinium
[[bis(thiocyanato-\k<i>N</i>)ferrate(II)]-di-\m-thiocyanato-\k^2^<i>N</i>:\
<i>S</i>;\k^2^<i>S</i>:<i>N</i>]]
;
loop_
    _publ_author_name
    _publ_author_footnote
    _publ_author_address
    'W\"ohlert, Susanne' .
;
Institut f\"ur Anorganische Chemie
Christian-Albrechts-Universit\"at Kiel
Max-Eyth-Strasse 2
24098 Kiel
Germany
;
    'Wriedt, Mario' .
;
Institut f\"ur Anorganische Chemie
Christian-Albrechts-Universit\"at Kiel
Max-Eyth-Strasse 2
24098 Kiel
Germany
;
    'Je\&s, Inke' .
;
Institut f\"ur Anorganische Chemie
Christian-Albrechts-Universit\"at Kiel
Max-Eyth-Strasse 2
24098 Kiel
Germany
;
    'N\"ather, Christian' .
;
Institut f\"ur Anorganische Chemie
Christian-Albrechts-Universit\"at Kiel
Max-Eyth-Strasse 2
24098 Kiel
Germany
;
_publ_section_synopsis     .
