# Supplementary material for: catena-Poly[(E)-4,4′-(ethene-1,2-di­yl)dipyridinium [[bis­(thio­cyanato-κN)ferrate(II)]-di-μ-thio­cyanato-κ2 N:S;κ2 S:N]]
Source: Acta Crystallogr Sect E Struct Rep Online. 2010 Sep 15;66(Pt 10):m1256. doi: 10.1107/S160053681003624X (PMC2983361; doi:10.1107/S160053681003624X)
Supplement: Supplementary file 2 [file e-66-m1256-Isup2.hkl]

# 
# h,k,l, Fc-squared, Fo-squared, sigma(Fo-squared) and status flag 
# 
data_I
_shelx_title ' Fe(NCS)4*[1,2-Di(4-pyridinium)ethylen) in P2(1)/c' 
_shelx_refln_list_code          4 
_shelx_F_calc_maximum      118.27 
_exptl_crystal_F_000       480.00 
_reflns_d_resolution_high  0.7577 
 
loop_ 
 _symmetry_equiv_pos_as_xyz 
 'x, y, z' 
 '-x, y+1/2, -z+1/2' 
 '-x, -y, -z' 
 'x, -y-1/2, z-1/2' 
 
_cell_length_a     5.7360 
_cell_length_b    11.5093 
_cell_length_c    15.0971 
_cell_angle_alpha  90.000 
_cell_angle_beta   96.562 
_cell_angle_gamma  90.000 
 
_shelx_F_squared_multiplier     1.000 
 
loop_ 
 _refln_index_h 
 _refln_index_k 
 _refln_index_l 
 _refln_F_squared_calc 
 _refln_F_squared_meas 
 _refln_F_squared_sigma 
 _refln_observed_status 
   1   0   0     1083.41     1289.46     11.79 o 
   2   0   0      921.63      889.35      7.03 o 
   3   0   0     2967.31     2936.85     10.07 o 
   4   0   0     1236.56     1224.51     15.41 o 
   5   0   0      170.03      177.65      4.09 o 
   6   0   0       13.37       15.71      5.28 o 
   7   0   0      316.05      306.19      6.23 o 
   1   1   0        9.56       18.15      4.73 o 
   2   1   0     4661.76     4732.17     24.76 o 
   3   1   0     2578.99     2541.01     13.69 o 
   4   1   0       24.92       30.17      2.91 o 
   5   1   0      277.39      280.30      3.01 o 
   6   1   0       16.06       19.84      3.08 o 
   7   1   0        9.49        8.80      3.54 o 
   0   2   0     2052.69     2128.31     19.33 o 
   1   2   0       59.78       63.13      4.18 o 
   2   2   0     2881.30     2831.60     18.41 o 
   3   2   0     3136.05     3059.18     25.60 o 
   4   2   0     1999.21     1935.19     15.96 o 
   5   2   0      913.14      905.21      4.18 o 
   6   2   0      458.79      477.28      6.80 o 
   7   2   0        5.58       10.08      3.85 o 
   1   3   0       70.97       46.12      3.30 o 
   2   3   0     1092.43     1039.40      8.45 o 
   3   3   0      671.12      641.21      5.15 o 
   4   3   0       26.57       33.01      2.74 o 
   5   3   0      341.80      350.78      5.51 o 
   6   3   0        5.82        5.20      2.95 o 
   7   3   0       50.88       50.93      3.46 o 
   0   4   0      329.07      317.09      5.10 o 
   1   4   0     5876.17     5850.08     26.23 o 
   2   4   0     1482.81     1351.13      4.52 o 
   3   4   0        2.25        6.42      2.65 o 
   4   4   0        0.93        5.04      2.58 o 
   5   4   0       53.45       51.34      3.09 o 
   6   4   0      308.85      298.01      4.26 o 
   7   4   0      106.38      115.08      3.44 o 
   1   5   0     2628.18     2685.01     13.01 o 
   2   5   0      184.02      188.79      2.84 o 
   3   5   0      449.91      458.13      3.07 o 
   4   5   0        2.59        5.75      2.48 o 
   5   5   0       11.57       15.85      2.81 o 
   6   5   0      253.59      258.11      7.23 o 
   7   5   0      200.45      204.37      5.28 o 
   0   6   0     2155.30     2205.46     16.63 o 
   1   6   0        1.81        8.04      2.30 o 
   2   6   0       64.89       69.64      2.51 o 
   3   6   0     1160.85     1118.03      7.66 o 
   4   6   0     2017.61     2024.90     15.27 o 
   5   6   0      152.47      161.18      3.08 o 
   6   6   0        0.50        5.05      3.14 o 
   1   7   0     1871.29     1774.46     11.90 o 
   2   7   0       89.87       73.38      2.34 o 
   3   7   0       44.04       43.85      2.63 o 
   4   7   0       91.74       82.73      2.61 o 
   5   7   0      130.23      127.32      3.42 o 
   6   7   0      205.74      199.56      7.93 o 
   0   8   0     2341.27     2378.43     30.48 o 
   1   8   0      618.43      556.80      4.85 o 
   2   8   0     1320.71     1315.28      6.72 o 
   3   8   0       55.78       53.81      2.68 o 
   4   8   0       31.93       35.88      2.59 o 
   5   8   0       90.01       90.33      2.95 o 
   6   8   0      147.53      150.27      3.36 o 
   1   9   0       26.84       29.30      2.27 o 
   2   9   0      164.69      167.66      2.59 o 
   3   9   0       16.42       16.49      2.56 o 
   4   9   0       19.16       19.93      2.42 o 
   5   9   0       12.78       18.22      3.09 o 
   6   9   0       45.97       50.32      3.30 o 
   0  10   0        3.42        1.14      3.21 o 
   1  10   0       33.13       36.12      2.28 o 
   2  10   0      389.75      386.33      2.77 o 
   3  10   0      353.76      346.87      5.10 o 
   4  10   0      184.93      205.29      3.43 o 
   5  10   0      134.77      132.08      3.36 o 
   1  11   0        6.23       10.26      2.37 o 
   2  11   0      124.16      119.78      2.58 o 
   3  11   0      327.83      340.18      5.63 o 
   4  11   0       31.88       33.40      2.58 o 
   5  11   0       85.37       79.79      3.08 o 
   0  12   0      649.99      658.24     13.00 o 
   1  12   0      381.12      380.59      5.33 o 
   2  12   0        2.61        5.23      2.34 o 
   3  12   0      106.53      101.76      3.65 o 
   4  12   0      102.29       98.10      4.58 o 
   1  13   0       27.85       29.92      2.39 o 
   2  13   0       64.76       63.86      2.60 o 
   3  13   0       17.57       19.71      3.01 o 
   0  14   0       41.46       39.52      3.77 o 
   1  14   0       48.04       41.27      2.87 o 
   2  14   0       66.82       66.38      2.77 o 
   1  15   0        0.84        2.45      3.85 o 
  -7   1   1      170.11      174.92      3.78 o 
  -6   1   1      145.54      167.17      3.45 o 
  -5   1   1      167.88      189.07      3.02 o 
  -4   1   1     1802.52     1829.44      7.24 o 
  -3   1   1     2122.53     2151.36     14.92 o 
  -2   1   1     1127.56     1173.11      5.66 o 
  -1   1   1     3149.98     3364.45     29.60 o 
   0   1   1     2080.86     2586.78     11.19 o 
   1   1   1     2214.19     2345.85     15.43 o 
   2   1   1      383.33      365.15      4.14 o 
   3   1   1      124.40      113.06      3.01 o 
   4   1   1     1790.19     1787.70      8.33 o 
   5   1   1        2.91        5.23      3.19 o 
   6   1   1       82.52       94.02      3.10 o 
   7   1   1      279.40      289.55      9.43 o 
  -7   2   1      218.81      223.82      5.56 o 
  -6   2   1        0.16        0.81      2.97 o 
  -5   2   1        3.87        5.91      2.66 o 
  -4   2   1       36.33       39.14      2.59 o 
  -3   2   1     1400.58     1386.20     10.22 o 
  -2   2   1      423.16      463.00      4.10 o 
  -1   2   1     8286.64     8848.41     82.61 o 
   0   2   1     1713.15     1756.10      8.29 o 
   1   2   1     3343.45     3557.34      9.64 o 
   2   2   1      937.27      983.78     16.05 o 
   3   2   1      849.58      837.84      8.70 o 
   4   2   1       86.10       85.97      3.13 o 
   5   2   1       15.70       21.67      2.96 o 
   6   2   1       19.78       25.65      3.18 o 
   7   2   1       40.24       45.62      3.41 o 
  -7   3   1      104.99      102.44      4.08 o 
  -6   3   1      696.92      727.65      7.67 o 
  -5   3   1      629.17      634.77      7.16 o 
  -4   3   1      591.92      568.44      4.63 o 
  -3   3   1      376.72      359.59      3.80 o 
  -2   3   1     4058.75     4105.75     20.45 o 
  -1   3   1     1624.17     1707.32      8.03 o 
   0   3   1      823.63      904.96      5.02 o 
   1   3   1     6095.84     6423.14     20.48 o 
   2   3   1     3853.94     3873.82     27.92 o 
   3   3   1      344.00      349.96      3.22 o 
   4   3   1       37.86       46.64      2.65 o 
   5   3   1     1552.87     1636.08     23.94 o 
   6   3   1      442.19      470.31      6.12 o 
   7   3   1        0.81        1.74      3.41 o 
  -7   4   1       44.20       39.48      3.52 o 
  -6   4   1       42.21       46.83      3.07 o 
  -5   4   1       45.14       57.48      2.85 o 
  -4   4   1       33.15       29.07      2.56 o 
  -3   4   1     1152.91     1150.30      9.77 o 
  -2   4   1       13.36        7.32      2.59 o 
  -1   4   1     2393.89     2385.61     14.18 o 
   0   4   1       23.11       15.78      2.86 o 
   1   4   1     1130.82     1109.08      8.31 o 
   2   4   1      283.72      303.98      3.03 o 
   3   4   1       65.59       75.38      2.86 o 
   4   4   1      743.20      710.64      5.71 o 
   5   4   1      144.82      150.04      3.46 o 
   6   4   1       81.45       91.38      3.10 o 
   7   4   1        0.15       -0.57      3.28 o 
  -7   5   1       60.42       61.03      3.68 o 
  -6   5   1       12.07       12.83      3.10 o 
  -5   5   1      472.81      486.91      7.46 o 
  -4   5   1      106.18      106.99      2.84 o 
  -3   5   1      544.25      547.24      3.98 o 
  -2   5   1      404.38      428.34      3.26 o 
  -1   5   1     1017.60      965.59      4.89 o 
   0   5   1       36.86       16.61      2.29 o 
   1   5   1      428.97      407.69      3.73 o 
   2   5   1        1.42        2.64      2.78 o 
   3   5   1      725.10      749.40      8.48 o 
   4   5   1      359.56      343.18      4.85 o 
   5   5   1      194.60      198.98      2.96 o 
   6   5   1      285.54      282.67      3.51 o 
   7   5   1      125.95       97.22      3.72 o 
  -6   6   1        6.71       11.69      3.10 o 
  -5   6   1       40.03       44.03      3.01 o 
  -4   6   1      202.77      192.74      2.64 o 
  -3   6   1        0.15        1.05      2.56 o 
  -2   6   1        9.42        8.62      2.39 o 
  -1   6   1       15.68       19.94      2.48 o 
   0   6   1      272.40      282.42      2.78 o 
   1   6   1      112.39      136.34      2.46 o 
   2   6   1       52.17       59.93      2.36 o 
   3   6   1       47.85       44.89      2.33 o 
   4   6   1      252.51      247.45      2.96 o 
   5   6   1       22.91       26.24      2.77 o 
   6   6   1       30.02       39.57      2.98 o 
  -6   7   1       59.78       55.04      3.68 o 
  -5   7   1      230.70      220.67      3.24 o 
  -4   7   1      523.94      531.47      4.36 o 
  -3   7   1        2.07        6.08      2.39 o 
  -2   7   1      106.58      103.34      2.40 o 
  -1   7   1      654.30      654.84      4.35 o 
   0   7   1      432.85      405.84      2.84 o 
   1   7   1      629.18      649.57      4.33 o 
   2   7   1      695.06      685.31      3.28 o 
   3   7   1      217.83      212.62      2.69 o 
   4   7   1      439.43      435.09      3.56 o 
   5   7   1        3.10        9.15      2.87 o 
   6   7   1        8.80       15.48      3.01 o 
  -6   8   1        3.89        9.94      3.67 o 
  -5   8   1      197.95      180.17      3.12 o 
  -4   8   1        1.61        6.34      2.53 o 
  -3   8   1      206.14      204.13      3.07 o 
  -2   8   1       14.97       16.39      2.43 o 
  -1   8   1      426.99      449.18      3.59 o 
   0   8   1      405.79      425.80      2.72 o 
   1   8   1      674.87      664.15      5.23 o 
   2   8   1       85.97       80.10      2.42 o 
   3   8   1      996.66      955.52      4.59 o 
   4   8   1      176.50      179.06      2.88 o 
   5   8   1       53.88       60.93      3.04 o 
   6   8   1       60.53       61.10      3.34 o 
  -6   9   1      219.33      213.38     10.98 o 
  -5   9   1        9.26       10.90      2.83 o 
  -4   9   1       24.77       23.51      2.44 o 
  -3   9   1      230.77      225.86      3.23 o 
  -2   9   1     1747.60     1740.88      9.22 o 
  -1   9   1      101.34      105.42      2.47 o 
   0   9   1       10.42       10.87      2.22 o 
   1   9   1      283.74      284.65      2.69 o 
   2   9   1      566.26      587.02      4.28 o 
   3   9   1       11.04        8.56      2.34 o 
   4   9   1       66.21       65.61      2.53 o 
   5   9   1      450.11      435.87      8.75 o 
   6   9   1      119.74      102.74      6.36 o 
  -5  10   1       94.84       93.41      3.03 o 
  -4  10   1       32.55       34.91      2.66 o 
  -3  10   1       46.55       46.08      2.35 o 
  -2  10   1       39.95       39.99      2.28 o 
  -1  10   1        0.42        5.60      2.18 o 
   0  10   1       72.06       68.05      2.20 o 
   1  10   1      248.57      241.95      2.99 o 
   2  10   1      136.85      136.84      2.44 o 
   3  10   1       31.79       35.64      2.60 o 
   4  10   1        0.03        4.09      2.57 o 
   5  10   1        0.01        1.55      3.21 o 
  -5  11   1       50.00       42.69      3.05 o 
  -4  11   1      130.06      121.94      3.82 o 
  -3  11   1      118.43      124.02      2.70 o 
  -2  11   1       49.27       46.37      2.37 o 
  -1  11   1      111.39      123.54      2.36 o 
   0  11   1      626.08      640.95      5.52 o 
   1  11   1      226.79      244.93      2.69 o 
   2  11   1       41.99       43.66      2.45 o 
   3  11   1      492.62      480.51      5.89 o 
   4  11   1      106.99       97.35      3.02 o 
   5  11   1        1.29        4.21      2.94 o 
  -4  12   1        2.69        3.79      2.95 o 
  -3  12   1       11.43       14.25      2.70 o 
  -2  12   1        8.89       10.88      2.37 o 
  -1  12   1       14.62       17.11      2.29 o 
   0  12   1       79.11       81.36      2.48 o 
   1  12   1        0.17       -0.14      2.26 o 
   2  12   1        4.18        6.34      2.41 o 
   3  12   1       79.65       84.40      2.86 o 
   4  12   1        3.87        7.75      2.78 o 
  -3  13   1      138.83      124.68      2.81 o 
  -2  13   1       56.16       58.00      2.81 o 
  -1  13   1      225.56      237.44      3.00 o 
   0  13   1      167.77      186.16      3.06 o 
   1  13   1        6.36        7.81      2.35 o 
   2  13   1       32.88       28.54      2.65 o 
   3  13   1       51.42       49.44      2.66 o 
  -2  14   1       15.18       15.74      2.62 o 
  -1  14   1       57.63       59.26      2.77 o 
   0  14   1       26.82       29.91      2.57 o 
   1  14   1        4.15        7.88      2.52 o 
   2  14   1       10.23       14.23      2.68 o 
  -1  15   1        0.13        1.19      3.58 o 
   0  15   1        2.24        9.05      2.76 o 
  -7   0   2       86.23       78.77      4.75 o 
  -6   0   2      111.79      109.91      4.09 o 
  -5   0   2     1702.98     1714.56     12.61 o 
  -4   0   2    10228.95    10104.52    164.49 o 
  -3   0   2     1243.95     1127.10     12.07 o 
  -2   0   2      254.18      213.66      4.95 o 
  -1   0   2     6063.60     6033.59    106.52 o 
   0   0   2     1938.40     2285.31     61.77 o 
   1   0   2     1402.26     1636.00     10.06 o 
   2   0   2       71.60       89.80      4.89 o 
   3   0   2     7866.78     7497.99     87.87 o 
   4   0   2     1615.66     1524.59      7.53 o 
   5   0   2        1.55        4.76      4.10 o 
   6   0   2       11.21       14.37      4.89 o 
   7   0   2      424.42      403.81      9.25 o 
  -7   1   2      337.93      327.90      5.92 o 
  -6   1   2       58.15       63.42      2.93 o 
  -5   1   2      266.81      270.45      4.59 o 
  -4   1   2       75.38       70.89      2.65 o 
  -3   1   2      234.86      211.59      3.18 o 
  -2   1   2    12166.46    11837.09    160.81 o 
  -1   1   2      842.73      978.00      9.19 o 
   0   1   2        0.20        2.35      4.64 o 
   1   1   2     1319.89     1324.37      9.33 o 
   2   1   2      352.51      347.51      3.95 o 
   3   1   2        3.67        2.71      2.78 o 
   4   1   2      737.94      737.87      6.00 o 
   5   1   2      153.46      154.51      3.08 o 
   6   1   2      264.57      269.62      4.61 o 
   7   1   2        0.83       -0.09      4.08 o 
  -7   2   2      184.22      189.06      5.27 o 
  -6   2   2      188.31      191.31      3.40 o 
  -5   2   2       17.49       20.87      2.57 o 
  -4   2   2        1.71        7.12      2.45 o 
  -3   2   2     1257.48     1192.13     11.74 o 
  -2   2   2     2421.45     2413.99     26.09 o 
   0   2   2     7171.71     7669.87     57.67 o 
   1   2   2    10476.78    10819.40     76.99 o 
   2   2   2     1531.68     1559.64     10.78 o 
   3   2   2        1.17        3.30      2.89 o 
   4   2   2        1.33        5.18      2.80 o 
   5   2   2      175.22      172.08      3.60 o 
   6   2   2       46.39       44.58      3.15 o 
   7   2   2       86.39       80.75      3.70 o 
  -7   3   2       14.67       17.66      3.42 o 
  -6   3   2      124.83      137.30      3.31 o 
  -5   3   2      128.76      132.35      2.85 o 
  -4   3   2      135.83      131.14      2.65 o 
  -3   3   2      135.09      133.35      2.57 o 
  -2   3   2       33.28       45.54      2.77 o 
  -1   3   2     1963.40     2020.19     12.52 o 
   0   3   2      772.74      829.03      4.78 o 
   1   3   2     7449.04     7843.26     39.32 o 
   2   3   2      168.15      159.56      2.86 o 
   3   3   2      459.78      516.85      4.51 o 
   4   3   2       27.18       26.54      2.67 o 
   5   3   2       21.27       23.65      2.73 o 
   6   3   2      251.82      272.17      3.35 o 
   7   3   2       28.70       22.74      3.54 o 
  -7   4   2       40.24       47.15      3.56 o 
  -6   4   2      153.13      161.86      3.42 o 
  -5   4   2      820.32      830.15      5.66 o 
  -4   4   2      359.18      354.10      3.60 o 
  -3   4   2     2161.84     2104.14     14.32 o 
  -2   4   2      127.61      106.91      2.74 o 
  -1   4   2     1929.41     2082.34     10.26 o 
   0   4   2      670.43      730.08      4.76 o 
   1   4   2     2218.37     2252.69      6.39 o 
   2   4   2     3399.63     3355.00     22.27 o 
   3   4   2     2223.35     2208.01     14.63 o 
   4   4   2      941.60      930.43      5.49 o 
   5   4   2     1323.26     1327.59     13.89 o 
   6   4   2      111.20      116.91      4.15 o 
   7   4   2        4.66        6.06      3.49 o 
  -7   5   2       35.46       30.96      3.60 o 
  -6   5   2       36.60       46.26      3.12 o 
  -5   5   2      404.10      414.11      3.29 o 
  -4   5   2      524.18      503.64      4.11 o 
  -3   5   2      981.95      948.21      3.86 o 
  -2   5   2        4.50       16.58      2.51 o 
  -1   5   2       19.93       27.19      2.68 o 
   0   5   2       15.46       18.38      2.43 o 
   1   5   2       76.88       50.83      2.58 o 
   2   5   2     2300.94     2171.52     15.30 o 
   3   5   2     1235.66     1164.52      7.72 o 
   4   5   2      915.49      920.03      8.86 o 
   5   5   2      112.24      123.12      2.97 o 
   6   5   2       18.58       24.77      2.96 o 
  -6   6   2       20.72       24.15      3.11 o 
  -5   6   2      217.67      223.45      3.68 o 
  -4   6   2      668.47      655.52      5.54 o 
  -3   6   2       35.74       37.12      2.48 o 
  -2   6   2      119.79      108.26      2.51 o 
  -1   6   2     8088.56     7902.41     49.65 o 
   0   6   2     3393.43     3199.99     15.34 o 
   1   6   2      118.34      112.27      2.40 o 
   2   6   2      209.94      205.74      2.49 o 
   3   6   2     1066.77     1021.56      6.85 o 
   4   6   2       22.98       22.50      2.63 o 
   5   6   2        0.34        1.61      2.66 o 
   6   6   2      122.50      129.64      4.32 o 
  -6   7   2       35.12       43.77      3.31 o 
  -5   7   2      167.33      168.30      3.00 o 
  -4   7   2        8.40        9.52      2.37 o 
  -3   7   2     1003.85     1008.20      5.35 o 
  -2   7   2       78.77       91.16      2.35 o 
  -1   7   2        6.90       10.70      2.17 o 
   0   7   2      141.90      127.61      2.53 o 
   1   7   2      148.48      147.19      2.49 o 
   2   7   2     1173.20     1166.85     10.32 o 
   3   7   2       50.96       51.01      2.50 o 
   4   7   2      127.33      126.12      3.63 o 
   5   7   2      207.72      214.01      5.18 o 
   6   7   2        3.97        9.48      3.04 o 
  -6   8   2      230.30      226.52      3.78 o 
  -5   8   2      260.36      275.39      4.60 o 
  -4   8   2      364.76      364.82      5.37 o 
  -3   8   2      554.66      533.83      4.50 o 
  -2   8   2      816.43      823.33      4.16 o 
  -1   8   2        7.69       14.30      2.26 o 
   0   8   2        8.89       13.46      2.17 o 
   1   8   2      366.00      355.99      3.03 o 
   2   8   2      910.85      897.24      7.90 o 
   3   8   2      159.82      158.72      2.64 o 
   4   8   2      458.25      467.95      4.81 o 
   5   8   2      392.80      412.89      9.22 o 
   6   8   2       35.11       38.20      3.20 o 
  -6   9   2       17.62       17.89      3.69 o 
  -5   9   2        1.85        2.87      2.66 o 
  -4   9   2       55.36       56.60      2.78 o 
  -3   9   2      128.02      124.35      2.63 o 
  -2   9   2      127.83      127.16      2.60 o 
  -1   9   2        2.35        5.90      2.25 o 
   0   9   2        0.19        1.15      2.21 o 
   1   9   2      196.68      186.09      2.55 o 
   2   9   2      840.23      834.20      4.96 o 
   3   9   2       34.67       34.32      2.50 o 
   4   9   2       26.26       29.25      2.58 o 
   5   9   2        0.28        2.19      2.95 o 
  -5  10   2        2.85        8.70      2.84 o 
  -4  10   2        0.92        2.61      2.70 o 
  -3  10   2      209.88      208.01      2.74 o 
  -2  10   2      433.37      421.63      2.87 o 
  -1  10   2      338.25      337.22      3.39 o 
   0  10   2      637.19      607.20      7.74 o 
   1  10   2      969.10      950.07      6.32 o 
   2  10   2      259.78      247.81      4.39 o 
   3  10   2        2.60        6.29      2.32 o 
   4  10   2       17.12       17.66      2.66 o 
   5  10   2       39.50       36.13      3.17 o 
  -5  11   2        5.40        8.94      2.81 o 
  -4  11   2       38.44       41.07      2.90 o 
  -3  11   2        0.22        6.09      2.47 o 
  -2  11   2      176.55      181.77      2.63 o 
  -1  11   2      275.38      274.32      3.20 o 
   0  11   2       51.43       56.60      2.31 o 
   1  11   2      243.05      246.51      2.69 o 
   2  11   2      135.84      142.67      3.14 o 
   3  11   2        5.71        8.81      2.49 o 
   4  11   2       32.33       31.58      2.90 o 
   5  11   2        0.44        1.46      3.16 o 
  -4  12   2      282.63      268.44      9.62 o 
  -3  12   2      106.32      108.10      3.14 o 
  -2  12   2        0.36        3.60      2.41 o 
  -1  12   2      101.92      107.18      2.54 o 
   0  12   2       71.11       68.86      2.41 o 
   1  12   2        3.05        6.41      2.33 o 
   2  12   2        0.38        2.17      2.62 o 
   3  12   2      338.58      338.49      6.43 o 
   4  12   2      104.60      109.06      2.88 o 
  -3  13   2        6.64        9.73      2.88 o 
  -2  13   2      190.44      180.18      4.57 o 
  -1  13   2       46.34       54.96      2.56 o 
   0  13   2       44.83       49.42      2.55 o 
   1  13   2       30.35       32.35      2.48 o 
   2  13   2       10.48       14.97      2.83 o 
   3  13   2       58.35       57.26      2.71 o 
  -2  14   2       79.06       75.03      3.19 o 
  -1  14   2        9.60       11.55      2.55 o 
   0  14   2       39.07       39.32      2.56 o 
   1  14   2      116.37      110.84      2.76 o 
   2  14   2       53.42       49.15      3.12 o 
  -1  15   2        2.00        6.82      8.15 o 
   0  15   2        0.01        5.51      2.75 o 
  -7   1   3       99.89       95.65      3.52 o 
  -6   1   3      275.19      291.16      3.86 o 
  -5   1   3      301.64      314.98      3.37 o 
  -4   1   3      757.01      758.57      5.80 o 
  -3   1   3      358.75      375.30      3.41 o 
  -2   1   3      575.48      568.44      5.89 o 
  -1   1   3     2049.14     2177.52     12.33 o 
   0   1   3     6246.47     6376.57     56.75 o 
   1   1   3        4.32        5.61      3.29 o 
   2   1   3       20.48       48.99      3.03 o 
   3   1   3     1774.78     1717.02      8.66 o 
   4   1   3      397.11      421.39      3.37 o 
   5   1   3       86.70      108.49      3.72 o 
   6   1   3      250.19      266.29      4.23 o 
   7   1   3      192.06      196.42     12.18 o 
  -7   2   3      117.81      120.91      4.43 o 
  -6   2   3      399.09      403.64      3.48 o 
  -5   2   3      331.85      309.26      3.25 o 
  -4   2   3      214.05      214.28      2.94 o 
  -3   2   3      350.28      398.24      3.98 o 
  -2   2   3     1059.98     1135.19     11.22 o 
  -1   2   3     4490.14     4494.88     29.24 o 
   0   2   3     6297.66     6617.39     34.98 o 
   1   2   3      181.87      216.52      3.80 o 
   2   2   3     2454.68     2511.06     16.73 o 
   3   2   3      324.73      350.51      3.30 o 
   4   2   3      592.75      612.53      4.05 o 
   5   2   3      145.50      150.93      3.57 o 
   6   2   3        8.84       13.21      3.03 o 
   7   2   3       37.60       34.55      3.76 o 
  -7   3   3      158.34      178.91      7.82 o 
  -6   3   3      480.75      502.97      8.34 o 
  -5   3   3      100.04       98.46      2.81 o 
  -4   3   3       97.25      109.00      2.70 o 
  -3   3   3     4376.08     4453.13     38.12 o 
  -2   3   3     1572.19     1564.50     12.33 o 
  -1   3   3       29.42       22.59      3.16 o 
   0   3   3     1224.36     1187.37      8.34 o 
   1   3   3     6920.49     6897.29     41.40 o 
   2   3   3      683.29      646.05      4.73 o 
   3   3   3        1.27        3.71      2.96 o 
   4   3   3      684.74      682.13      3.88 o 
   5   3   3     1313.11     1345.15     13.91 o 
   6   3   3       35.02       39.75      2.97 o 
   7   3   3        1.33        4.91      3.56 o 
  -7   4   3       32.41       33.53      3.58 o 
  -6   4   3       25.26       29.03      3.00 o 
  -5   4   3      220.60      233.96      3.25 o 
  -4   4   3       31.81       38.34      2.61 o 
  -3   4   3       47.09       54.44      2.50 o 
  -2   4   3       11.02       19.60      2.73 o 
  -1   4   3       25.70       26.42      2.70 o 
   0   4   3     3044.16     3018.59     18.93 o 
   1   4   3      186.05      178.71      2.92 o 
   2   4   3        0.22        1.73      2.47 o 
   3   4   3        7.76       11.35      2.32 o 
   4   4   3      132.91      130.98      2.96 o 
   5   4   3        0.36        4.90      2.72 o 
   6   4   3       99.74      106.94      5.30 o 
   7   4   3        5.03        5.38      3.42 o 
  -7   5   3       64.22       62.16      4.11 o 
  -6   5   3       20.46       26.57      3.12 o 
  -5   5   3      380.44      398.32      3.30 o 
  -4   5   3      338.77      354.59      3.93 o 
  -3   5   3       24.35       29.40      2.44 o 
  -2   5   3        2.61        6.59      2.43 o 
  -1   5   3     2952.72     2788.65     14.41 o 
   0   5   3     1272.20     1293.65      7.34 o 
   1   5   3      293.17      310.15      3.59 o 
   2   5   3     3727.83     3751.60     22.53 o 
   3   5   3     1150.35     1125.95      9.02 o 
   4   5   3      331.31      328.08      3.59 o 
   5   5   3       76.35       85.08      2.84 o 
   6   5   3      272.09      276.35      3.51 o 
  -6   6   3        3.71        9.08      3.28 o 
  -5   6   3       18.41       22.53      2.84 o 
  -4   6   3        2.58        3.94      2.66 o 
  -3   6   3      176.64      180.98      3.41 o 
  -2   6   3       48.45       75.35      2.40 o 
  -1   6   3      604.25      643.71      3.30 o 
   0   6   3       13.16       13.00      2.39 o 
   1   6   3      146.70      174.07      2.88 o 
   2   6   3      449.63      464.14      4.32 o 
   3   6   3       30.63       24.83      2.49 o 
   4   6   3       61.33       54.82      2.71 o 
   5   6   3        0.52        3.65      2.79 o 
   6   6   3       38.44       43.20      3.24 o 
  -6   7   3       22.26       26.00      3.32 o 
  -5   7   3      312.55      316.57      3.55 o 
  -4   7   3      395.81      390.60      5.11 o 
  -3   7   3       79.96       82.50      2.61 o 
  -2   7   3      759.33      744.83      3.67 o 
  -1   7   3      554.27      506.37      5.19 o 
   0   7   3      437.96      441.88      2.93 o 
   1   7   3       22.60       29.07      2.23 o 
   2   7   3      198.60      202.40      3.08 o 
   3   7   3      807.55      805.77      5.56 o 
   4   7   3      223.88      224.76      3.89 o 
   5   7   3      177.85      170.42      2.95 o 
   6   7   3      296.93      251.33      5.09 o 
  -6   8   3       18.39       20.61      3.46 o 
  -5   8   3        1.11        2.76      2.80 o 
  -4   8   3      126.55      120.22      2.86 o 
  -3   8   3      120.80      114.03      2.58 o 
  -2   8   3      244.74      246.70      2.61 o 
  -1   8   3      259.30      258.29      2.60 o 
   0   8   3      162.10      166.25      2.38 o 
   1   8   3      143.24      149.11      2.47 o 
   2   8   3      366.11      352.50      3.35 o 
   3   8   3      193.98      201.13      3.07 o 
   4   8   3      306.73      297.93      3.91 o 
   5   8   3       12.16       13.22      2.77 o 
   6   8   3      136.36      122.03      3.36 o 
  -6   9   3      272.26      241.63      9.11 o 
  -5   9   3        3.93       11.31      2.92 o 
  -4   9   3       16.16       19.64      2.81 o 
  -3   9   3      316.05      333.61      2.79 o 
  -2   9   3      393.44      400.67      4.39 o 
  -1   9   3       87.60       86.58      2.50 o 
   0   9   3      628.17      639.14      5.68 o 
   1   9   3     1826.50     1826.45     10.82 o 
   2   9   3      134.12      149.10      2.42 o 
   3   9   3       45.08       42.27      2.35 o 
   4   9   3       42.23       45.94      2.68 o 
   5   9   3      117.55      114.38      3.57 o 
  -5  10   3       52.79       57.49      2.92 o 
  -4  10   3      157.74      150.97      3.04 o 
  -3  10   3       31.54       38.67      2.43 o 
  -2  10   3      391.66      402.25      4.21 o 
  -1  10   3       42.52       45.67      2.38 o 
   0  10   3       37.43       37.80      2.41 o 
   1  10   3       34.52       37.96      2.20 o 
   2  10   3        1.11        5.72      2.62 o 
   3  10   3       88.53       86.62      2.57 o 
   4  10   3       88.65       93.44      3.35 o 
   5  10   3        1.95        7.68      3.12 o 
  -5  11   3       69.87       58.22      3.27 o 
  -4  11   3      162.31      158.72      3.19 o 
  -3  11   3      196.50      192.78      3.65 o 
  -2  11   3       67.68       76.98      3.11 o 
  -1  11   3      420.83      438.86      5.68 o 
   0  11   3      107.01      116.06      2.55 o 
   1  11   3       32.37       33.67      2.36 o 
   2  11   3        5.65        9.84      2.62 o 
   3  11   3       95.29       95.56      2.63 o 
   4  11   3       72.98       68.90      2.79 o 
  -4  12   3       22.80       25.46      3.14 o 
  -3  12   3        3.03        3.88      2.60 o 
  -2  12   3       18.21       22.15      2.33 o 
  -1  12   3       89.17       93.07      2.52 o 
   0  12   3       55.24       61.00      2.39 o 
   1  12   3        9.24       17.42      2.53 o 
   2  12   3       43.53       46.37      2.66 o 
   3  12   3       16.27       17.19      2.57 o 
   4  12   3       22.00       21.53      2.83 o 
  -3  13   3        0.86        5.88      2.84 o 
  -2  13   3        8.96       10.88      2.44 o 
  -1  13   3      145.63      143.34      2.74 o 
   0  13   3       39.80       49.81      2.57 o 
   1  13   3       42.32       47.96      2.57 o 
   2  13   3      120.15      123.23      2.98 o 
   3  13   3       86.75       76.21      2.91 o 
  -2  14   3       74.40       73.02      2.91 o 
  -1  14   3       11.61       13.04      2.64 o 
   0  14   3       58.10       57.77      2.58 o 
   1  14   3       12.33       12.44      2.75 o 
   2  14   3      113.41      104.11      4.35 o 
  -7   0   4       19.65       22.37      4.52 o 
  -6   0   4      232.64      256.72      5.30 o 
  -5   0   4      175.14      168.24      3.73 o 
  -4   0   4       19.86       15.17      3.32 o 
  -3   0   4       79.71       95.14      4.18 o 
  -2   0   4     2115.53     1931.25     23.87 o 
  -1   0   4    13988.72    13833.73     37.35 o 
   0   0   4     3555.58     3724.68     76.03 o 
   1   0   4        3.86        4.40      3.95 o 
   2   0   4     1979.76     2081.58     20.12 o 
   3   0   4      171.03      169.55      4.30 o 
   4   0   4       40.70       42.86      3.46 o 
   5   0   4        2.72        9.23      4.13 o 
   6   0   4      351.48      341.07     14.38 o 
   7   0   4      506.43      428.44      9.55 o 
  -7   1   4       13.00       16.40      3.22 o 
  -6   1   4      651.59      670.38      7.40 o 
  -5   1   4      187.22      184.94      2.88 o 
  -4   1   4      861.66      804.38      9.70 o 
  -3   1   4      685.26      664.78      5.06 o 
  -2   1   4       37.89       47.54      3.01 o 
  -1   1   4      693.73      706.90      5.00 o 
   0   1   4     2389.32     2483.74     23.58 o 
   1   1   4     3412.80     3535.10     28.30 o 
   2   1   4     1216.98     1170.10      9.04 o 
   3   1   4       34.04       30.83      2.58 o 
   4   1   4      816.88      804.10      4.78 o 
   5   1   4       14.00       19.05      3.04 o 
   6   1   4       32.53       36.99      3.22 o 
   7   1   4       61.56       57.11      7.48 o 
  -7   2   4      148.53      146.16      3.87 o 
  -6   2   4      611.83      647.87     10.09 o 
  -5   2   4      786.50      773.45      8.33 o 
  -4   2   4     1377.94     1332.41     14.32 o 
  -3   2   4     2535.81     2452.23     29.32 o 
  -2   2   4     2605.63     2601.49     26.67 o 
  -1   2   4     1492.23     1543.35     14.37 o 
   0   2   4      447.11      416.85      3.83 o 
   1   2   4      882.42      893.53      5.14 o 
   2   2   4     1639.74     1626.20     12.95 o 
   3   2   4      590.45      558.63      3.55 o 
   4   2   4     2172.42     2117.58     12.83 o 
   5   2   4      284.38      288.55      5.02 o 
   6   2   4        3.81        5.28      3.42 o 
   7   2   4        5.56        3.11      3.62 o 
  -7   3   4       17.31       24.20      3.33 o 
  -6   3   4       15.50       18.86      2.83 o 
  -5   3   4       50.42       49.94      2.94 o 
  -4   3   4       82.46       83.51      2.67 o 
  -3   3   4     1183.76     1128.30     15.28 o 
  -2   3   4      640.27      644.32      4.65 o 
  -1   3   4      636.18      629.47      4.43 o 
   0   3   4     2122.17     2107.57      8.58 o 
   1   3   4      850.48      824.23      5.27 o 
   2   3   4     1974.63     1936.84     12.29 o 
   3   3   4      353.74      329.23      3.28 o 
   4   3   4        0.24        0.42      2.93 o 
   5   3   4      104.66      101.57      3.07 o 
   6   3   4        6.39       11.93      3.18 o 
   7   3   4        3.96        7.17      3.31 o 
  -7   4   4      246.17      250.07      7.78 o 
  -6   4   4        1.30        4.64      2.94 o 
  -5   4   4      158.30      152.62      2.90 o 
  -4   4   4       87.35       87.25      2.66 o 
  -3   4   4      667.63      651.05      5.36 o 
  -2   4   4     8223.76     7942.16     23.99 o 
  -1   4   4     3289.89     3241.81     19.42 o 
   0   4   4     6469.11     6355.29     30.51 o 
   1   4   4     5269.42     5323.68     28.61 o 
   2   4   4      152.47      146.58      2.60 o 
   3   4   4       20.93       20.82      2.59 o 
   4   4   4       81.12       82.06      2.71 o 
   5   4   4        1.13        4.01      2.85 o 
   6   4   4      224.00      224.33      6.40 o 
  -7   5   4       29.44       33.73      3.64 o 
  -6   5   4       40.06       35.43      3.22 o 
  -5   5   4        7.43        9.52      2.63 o 
  -4   5   4       40.77       40.15      2.58 o 
  -3   5   4      242.19      248.17      3.23 o 
  -2   5   4     2364.19     2298.18      9.05 o 
  -1   5   4        3.18        4.82      2.56 o 
   0   5   4     2535.27     2517.45      6.43 o 
   1   5   4      113.77      118.66      2.65 o 
   2   5   4        0.04        4.42      2.38 o 
   3   5   4      199.28      208.02      2.67 o 
   4   5   4       80.25       88.21      2.66 o 
   5   5   4      705.68      721.38      7.92 o 
   6   5   4      193.29      186.79      3.47 o 
  -6   6   4       68.48       74.36      3.09 o 
  -5   6   4     1608.85     1623.06     19.11 o 
  -4   6   4     1079.64     1066.56     13.41 o 
  -3   6   4       41.91       39.50      2.25 o 
  -2   6   4      628.97      650.95      6.84 o 
  -1   6   4     2347.62     2370.15     16.53 o 
   0   6   4       22.59       24.25      2.26 o 
   1   6   4        6.07       11.48      2.29 o 
   2   6   4     2961.03     2906.07     18.77 o 
   3   6   4     3393.50     3350.75     21.33 o 
   4   6   4      347.81      352.70      3.10 o 
   5   6   4       34.12       37.89      2.82 o 
   6   6   4      402.02      372.83      8.14 o 
  -6   7   4       16.12       21.31      3.32 o 
  -5   7   4        3.80        6.91      2.82 o 
  -4   7   4       13.57       18.41      2.82 o 
  -3   7   4       86.67       81.87      2.44 o 
  -2   7   4      642.85      597.53      4.58 o 
  -1   7   4       95.69       95.10      2.31 o 
   0   7   4      351.74      319.62      2.98 o 
   1   7   4      707.98      691.56      3.34 o 
   2   7   4      230.01      207.86      2.97 o 
   3   7   4       43.89       46.72      2.29 o 
   4   7   4       33.87       33.72      2.63 o 
   5   7   4       99.71       93.04      2.96 o 
   6   7   4      141.34      149.14      4.70 o 
  -6   8   4      153.61      143.22      3.55 o 
  -5   8   4       25.89       31.41      2.92 o 
  -4   8   4       44.64       41.51      2.61 o 
  -3   8   4      427.96      430.65      4.21 o 
  -2   8   4      693.30      705.01      7.61 o 
  -1   8   4      622.28      611.04      3.09 o 
   0   8   4     1748.39     1691.01      9.29 o 
   1   8   4      683.67      642.74      6.15 o 
   2   8   4      239.38      234.93      2.65 o 
   3   8   4       65.50       69.93      2.33 o 
   4   8   4       55.76       45.39      2.64 o 
   5   8   4      131.79      135.80      4.85 o 
   6   8   4        0.83        6.08      3.55 o 
  -6   9   4        4.27        8.98      3.25 o 
  -5   9   4        5.83        9.73      3.09 o 
  -4   9   4       10.76       14.52      2.58 o 
  -3   9   4        5.13       13.31      2.49 o 
  -2   9   4      667.88      646.96      7.14 o 
  -1   9   4       36.68       40.59      2.35 o 
   0   9   4       48.26       41.05      2.25 o 
   1   9   4       13.47       15.65      2.26 o 
   2   9   4       38.58       36.35      2.27 o 
   3   9   4      180.20      177.00      2.79 o 
   4   9   4       17.85       17.78      2.76 o 
   5   9   4       93.41      102.12      3.08 o 
  -5  10   4       57.55       72.51      3.18 o 
  -4  10   4      252.51      261.85      3.05 o 
  -3  10   4      616.55      603.83      9.47 o 
  -2  10   4       62.74       66.00      2.47 o 
  -1  10   4       79.52       80.32      2.43 o 
   0  10   4       62.81       63.58      2.41 o 
   1  10   4      178.63      176.34      3.81 o 
   2  10   4       22.30       22.55      2.30 o 
   3  10   4       50.70       59.04      2.60 o 
   4  10   4      210.27      220.01      4.01 o 
   5  10   4      130.43      123.82      5.18 o 
  -5  11   4        0.64        2.10      3.50 o 
  -4  11   4       66.11       67.07      2.90 o 
  -3  11   4      123.87      119.15      3.34 o 
  -2  11   4       87.89       79.96      2.43 o 
  -1  11   4      148.65      148.42      2.50 o 
   0  11   4       44.55       48.02      2.31 o 
   1  11   4       96.16       99.01      2.65 o 
   2  11   4      478.47      480.68      6.59 o 
   3  11   4        9.03        9.87      2.60 o 
   4  11   4       13.95       18.40      2.77 o 
  -4  12   4        1.34        4.30      2.61 o 
  -3  12   4        4.01       13.21      2.61 o 
  -2  12   4       80.39       79.63      2.67 o 
  -1  12   4      339.40      340.79      4.52 o 
   0  12   4       91.33       88.94      2.55 o 
   1  12   4       82.61       70.66      3.10 o 
   2  12   4       25.36       31.44      2.34 o 
   3  12   4      114.35      114.08      3.09 o 
   4  12   4        3.14        2.04      2.78 o 
  -3  13   4        8.22        8.99      2.71 o 
  -2  13   4       25.29       29.71      2.51 o 
  -1  13   4       29.03       34.10      2.52 o 
   0  13   4       48.33       51.79      2.53 o 
   1  13   4       17.08       16.27      2.72 o 
   2  13   4       23.55       26.96      2.72 o 
   3  13   4       16.57       19.08      3.11 o 
  -2  14   4       15.41       13.95      2.60 o 
  -1  14   4        3.56        7.94      2.81 o 
   0  14   4       17.40       20.31      2.82 o 
   1  14   4       90.93       78.63      2.87 o 
   2  14   4       16.96       17.97      2.97 o 
  -7   1   5       20.94       24.57      3.24 o 
  -6   1   5       88.76       97.30      2.95 o 
  -5   1   5      223.98      241.73      3.25 o 
  -4   1   5      212.34      232.16      2.80 o 
  -3   1   5       10.40       11.43      2.75 o 
  -2   1   5      671.49      592.75      4.98 o 
  -1   1   5     1206.98     1079.51      9.18 o 
   0   1   5       10.40        8.02      3.04 o 
   1   1   5     2339.96     2284.99     19.38 o 
   2   1   5      821.24      742.17      9.43 o 
   3   1   5     1156.04     1146.29      6.88 o 
   4   1   5      461.54      473.56      5.37 o 
   5   1   5      491.47      502.26      6.14 o 
   6   1   5      131.40      148.98      3.78 o 
   7   1   5      150.35      149.88     12.87 o 
  -7   2   5       14.88       15.20      3.25 o 
  -6   2   5       78.26       79.74      2.94 o 
  -5   2   5       30.37       31.09      2.63 o 
  -4   2   5     1062.85     1044.60     14.86 o 
  -3   2   5       30.69       28.09      2.64 o 
  -2   2   5     1448.26     1402.45      8.96 o 
  -1   2   5      767.53      746.57      5.68 o 
   0   2   5     5454.19     5712.32     32.58 o 
   1   2   5     3242.21     3300.04     30.12 o 
   2   2   5        1.95        8.53      2.49 o 
   3   2   5      773.83      755.36      6.16 o 
   4   2   5       77.19       73.79      2.72 o 
   5   2   5      225.13      235.01      3.33 o 
   6   2   5       15.93       13.29      3.52 o 
  -7   3   5      552.00      534.40     11.23 o 
  -6   3   5       98.53      100.96      3.11 o 
  -5   3   5        3.51        6.54      2.65 o 
  -4   3   5      664.05      688.41      8.37 o 
  -3   3   5     3582.53     3529.32     22.00 o 
  -2   3   5      720.72      731.76      5.20 o 
  -1   3   5      586.45      586.52      3.70 o 
   0   3   5     2691.31     2585.57     12.72 o 
   1   3   5     2477.09     2341.88     15.76 o 
   2   3   5       79.05       70.68      2.53 o 
   3   3   5       33.12       32.77      2.42 o 
   4   3   5     1476.51     1502.44     10.65 o 
   5   3   5      378.50      404.53      5.95 o 
   6   3   5        0.39        2.90      2.93 o 
  -7   4   5        2.10        4.19      3.57 o 
  -6   4   5       51.16       64.00      2.98 o 
  -5   4   5       64.48       64.61      2.77 o 
  -4   4   5      426.21      408.62      4.80 o 
  -3   4   5       56.97       38.79      2.60 o 
  -2   4   5       56.55       64.22      2.60 o 
  -1   4   5      151.60      131.52      2.84 o 
   0   4   5       44.19       64.35      2.55 o 
   1   4   5       32.96       44.68      2.42 o 
   2   4   5      333.67      353.48      3.48 o 
   3   4   5      242.07      214.14      3.19 o 
   4   4   5        3.63        7.78      2.79 o 
   5   4   5       96.74      102.42      2.87 o 
   6   4   5       46.96       45.81      3.12 o 
  -7   5   5        8.78        9.94      3.62 o 
  -6   5   5        8.67       13.20      3.01 o 
  -5   5   5      671.80      692.20     10.19 o 
  -4   5   5      528.99      515.96      7.92 o 
  -3   5   5      356.44      358.51      3.89 o 
  -2   5   5      775.94      721.09      3.79 o 
  -1   5   5     3439.19     3365.61      9.66 o 
   0   5   5      665.89      646.56      3.27 o 
   1   5   5        9.01       14.71      2.23 o 
   2   5   5     2053.85     2043.43     12.51 o 
   3   5   5      746.15      737.33      5.40 o 
   4   5   5       71.35       68.48      2.57 o 
   5   5   5      302.90      290.00      3.26 o 
   6   5   5      295.32      277.10      6.05 o 
  -6   6   5        0.44       -2.36      3.20 o 
  -5   6   5       64.37       61.66      2.73 o 
  -4   6   5        9.32        9.91      2.55 o 
  -3   6   5       10.00       15.48      2.42 o 
  -2   6   5      158.85      174.91      2.92 o 
  -1   6   5       98.30       99.83      2.52 o 
   0   6   5      290.45      298.80      2.88 o 
   1   6   5        5.34        4.12      2.40 o 
   2   6   5       74.46       78.16      2.55 o 
   3   6   5      201.29      211.08      2.79 o 
   4   6   5        9.55       11.26      2.53 o 
   5   6   5       13.90       14.89      2.83 o 
   6   6   5       10.81       10.46      3.17 o 
  -6   7   5       53.11       50.94      3.45 o 
  -5   7   5      232.45      245.02      3.12 o 
  -4   7   5       63.16       78.18      2.67 o 
  -3   7   5       28.86       31.14      2.63 o 
  -2   7   5      482.09      447.49      4.52 o 
  -1   7   5     1402.76     1423.25      8.47 o 
   0   7   5      513.81      517.02      3.20 o 
   1   7   5      903.75      913.39      5.93 o 
   2   7   5     1221.39     1229.87      7.63 o 
   3   7   5      846.11      847.80      5.41 o 
   4   7   5        1.32        6.60      2.78 o 
   5   7   5       44.87       45.31      3.01 o 
   6   7   5       71.18       71.86      3.41 o 
  -6   8   5       64.04       56.37      3.29 o 
  -5   8   5       10.46       12.73      2.80 o 
  -4   8   5      114.96      115.68      2.90 o 
  -3   8   5       62.50       70.22      2.61 o 
  -2   8   5        2.83        3.05      2.31 o 
  -1   8   5      534.30      515.24      3.78 o 
   0   8   5      217.38      219.48      2.50 o 
   1   8   5      490.46      476.81      4.58 o 
   2   8   5      354.82      348.44      2.93 o 
   3   8   5        0.33        2.69      2.55 o 
   4   8   5       41.59       38.08      2.79 o 
   5   8   5      162.44      158.17      3.07 o 
  -5   9   5        4.19        8.14      2.92 o 
  -4   9   5      428.67      430.91      5.45 o 
  -3   9   5      815.52      821.08      8.73 o 
  -2   9   5       54.53       49.37      2.32 o 
  -1   9   5        1.94        7.68      2.08 o 
   0   9   5       81.17       86.60      2.43 o 
   1   9   5      306.75      314.83      2.85 o 
   2   9   5      122.27      121.62      2.54 o 
   3   9   5       21.86       22.90      2.34 o 
   4   9   5      500.60      505.37      8.32 o 
   5   9   5      217.31      179.13      4.75 o 
  -5  10   5        6.25        7.32      2.88 o 
  -4  10   5       34.38       37.09      2.99 o 
  -3  10   5        0.02        1.07      2.40 o 
  -2  10   5        5.41        8.51      2.36 o 
  -1  10   5      389.32      404.09      4.68 o 
   0  10   5       76.32       79.78      2.45 o 
   1  10   5       99.93      104.96      2.35 o 
   2  10   5      419.32      431.73      3.44 o 
   3  10   5       56.73       56.80      2.64 o 
   4  10   5        8.12        7.48      2.69 o 
   5  10   5       40.76       36.42      3.81 o 
  -5  11   5       68.64       64.79      3.04 o 
  -4  11   5        3.93        7.74      3.10 o 
  -3  11   5        9.55        6.02      2.54 o 
  -2  11   5       51.94       47.74      2.55 o 
  -1  11   5      146.10      155.82      2.52 o 
   0  11   5       85.74      103.19      2.58 o 
   1  11   5       95.00       98.82      2.38 o 
   2  11   5      415.96      415.38      3.00 o 
   3  11   5       50.28       55.83      2.60 o 
   4  11   5        1.78        4.68      2.81 o 
  -4  12   5        1.11        1.02      2.96 o 
  -3  12   5        1.24        4.35      2.70 o 
  -2  12   5        7.20        7.12      2.58 o 
  -1  12   5       14.32       15.86      2.48 o 
   0  12   5       82.28       81.19      2.50 o 
   1  12   5       61.74       62.14      2.43 o 
   2  12   5        0.41        3.91      2.64 o 
   3  12   5        0.25       -0.19      2.59 o 
  -3  13   5       68.18       67.94      3.06 o 
  -2  13   5      215.44      209.54      3.38 o 
  -1  13   5       70.09       77.08      2.57 o 
   0  13   5       14.51       20.76      2.79 o 
   1  13   5        0.19        3.90      2.62 o 
   2  13   5       87.57       80.63      2.84 o 
   3  13   5       47.69       45.74      2.87 o 
  -2  14   5       68.95       62.54      2.86 o 
  -1  14   5        4.18        5.56      2.66 o 
   0  14   5        3.79        7.66      2.75 o 
   1  14   5       18.53       17.45      2.79 o 
   2  14   5       12.61       14.51      6.83 o 
  -7   0   6       17.74       15.15      4.83 o 
  -6   0   6     1070.40     1096.41     15.67 o 
  -5   0   6     1754.89     1746.04     31.12 o 
  -4   0   6       11.35       13.04      4.27 o 
  -3   0   6     1024.75     1044.32     13.26 o 
  -2   0   6     2145.68     2196.36     21.96 o 
  -1   0   6      416.93      424.45      8.15 o 
   0   0   6     1786.64     1762.16     33.62 o 
   1   0   6     2952.36     3019.52     39.11 o 
   2   0   6     4291.46     4123.88     61.05 o 
   3   0   6     2451.55     2370.93     16.39 o 
   4   0   6       17.90       12.02      3.91 o 
   5   0   6      441.14      453.51     10.49 o 
   6   0   6      188.66      185.73     17.31 o 
  -7   1   6       22.15       21.21      3.22 o 
  -6   1   6       14.74       18.03      2.84 o 
  -5   1   6       64.83       72.28      2.76 o 
  -4   1   6      205.44      205.48      3.69 o 
  -3   1   6     2105.46     2052.19     12.96 o 
  -2   1   6      314.45      289.18      4.29 o 
  -1   1   6      446.01      396.49      3.55 o 
   0   1   6     2665.38     2735.71     29.49 o 
   1   1   6      107.37      115.69      2.69 o 
   2   1   6      288.30      279.91      4.42 o 
   3   1   6      417.09      400.55      4.61 o 
   4   1   6       10.93       10.06      2.38 o 
   5   1   6      896.53      885.44      9.35 o 
   6   1   6        6.33       10.97      3.46 o 
  -7   2   6      175.57      186.19      4.86 o 
  -6   2   6       80.10       80.91      3.04 o 
  -5   2   6       23.61       27.60      2.76 o 
  -4   2   6      122.68      121.18      2.76 o 
  -3   2   6     1826.06     1773.97     15.70 o 
  -2   2   6     2031.54     2015.10     11.37 o 
  -1   2   6     2456.68     2348.70     18.13 o 
   0   2   6     5365.80     5352.08     32.12 o 
   1   2   6     2210.70     2279.80     18.87 o 
   2   2   6      146.95      131.99      2.65 o 
   3   2   6       60.06       67.75      2.58 o 
   4   2   6       19.18       17.58      2.60 o 
   5   2   6      169.96      166.62      3.09 o 
   6   2   6       89.31       77.20      3.62 o 
  -7   3   6       11.46       18.01      3.52 o 
  -6   3   6       25.00       25.24      2.88 o 
  -5   3   6       36.97       37.83      2.71 o 
  -4   3   6      500.32      491.97      6.06 o 
  -3   3   6      672.12      642.85      6.93 o 
  -2   3   6     1177.80     1159.92     14.29 o 
  -1   3   6       22.76       27.51      2.59 o 
   0   3   6        8.13        7.66      2.74 o 
   1   3   6       21.48       38.07      2.46 o 
   2   3   6      765.75      813.38      7.55 o 
   3   3   6        5.75        7.99      2.38 o 
   4   3   6      505.21      518.82      5.47 o 
   5   3   6       44.81       43.46      2.64 o 
   6   3   6       48.57       51.54      3.28 o 
  -7   4   6      258.41      255.11      4.98 o 
  -6   4   6      250.74      246.10      4.22 o 
  -5   4   6      646.96      635.46      8.35 o 
  -4   4   6     1749.00     1743.53     14.91 o 
  -3   4   6     1252.98     1238.32     12.13 o 
  -2   4   6        0.92        4.44      2.46 o 
  -1   4   6        2.30        4.16      2.36 o 
   0   4   6      526.66      546.32      4.70 o 
   1   4   6      115.51       95.12      2.79 o 
   2   4   6      949.53      966.80      6.61 o 
   3   4   6     1447.17     1403.60     10.82 o 
   4   4   6      715.45      754.61     10.16 o 
   5   4   6      153.30      151.90      3.18 o 
   6   4   6       15.74       18.44      3.00 o 
  -6   5   6      106.05      117.12      3.47 o 
  -5   5   6      199.55      193.50      3.08 o 
  -4   5   6      932.54      898.99      5.41 o 
  -3   5   6      198.16      189.83      2.97 o 
  -2   5   6      410.22      407.75      3.15 o 
  -1   5   6      266.86      252.82      2.76 o 
   0   5   6      361.55      340.65      3.18 o 
   1   5   6     4868.72     4826.46     22.10 o 
   2   5   6      356.84      325.41      2.89 o 
   3   5   6        5.85        6.57      2.37 o 
   4   5   6        4.65        7.90      2.62 o 
   5   5   6       43.45       36.16      2.70 o 
   6   5   6       78.17       70.97      3.14 o 
  -6   6   6      103.79       96.73      3.47 o 
  -5   6   6      317.23      304.34      3.48 o 
  -4   6   6        1.46        2.96      2.65 o 
  -3   6   6      369.52      364.01      5.03 o 
  -2   6   6     2911.46     2893.22     24.51 o 
  -1   6   6     5620.60     5495.32     34.46 o 
   0   6   6      594.37      615.63      3.08 o 
   1   6   6      184.21      188.29      2.44 o 
   2   6   6     1149.82     1171.45      7.03 o 
   3   6   6        1.39        4.04      2.45 o 
   4   6   6      424.75      423.32      6.68 o 
   5   6   6       18.20       20.04      2.99 o 
   6   6   6      301.53      283.90      7.59 o 
  -6   7   6      167.94      172.11      3.68 o 
  -5   7   6      160.23      166.79      5.22 o 
  -4   7   6       43.13       53.06      2.70 o 
  -3   7   6      178.74      184.75      2.80 o 
  -2   7   6        0.00        6.78      2.67 o 
  -1   7   6      181.79      184.23      3.06 o 
   0   7   6       53.10       52.89      2.52 o 
   1   7   6     1028.44      991.76      3.46 o 
   2   7   6      282.07      301.70      4.11 o 
   3   7   6       51.19       52.04      2.40 o 
   4   7   6        0.09        6.41      2.60 o 
   5   7   6       15.52       15.95      2.93 o 
   6   7   6       33.08       34.74      3.37 o 
  -6   8   6      121.42      128.75      4.55 o 
  -5   8   6       80.07       88.45      3.15 o 
  -4   8   6      619.06      622.77      8.52 o 
  -3   8   6      509.64      538.40      3.69 o 
  -2   8   6        1.06        2.90      2.47 o 
  -1   8   6        1.47        4.92      2.37 o 
   0   8   6      171.33      172.99      2.94 o 
   1   8   6      364.79      370.18      2.79 o 
   2   8   6       41.15       42.53      2.26 o 
   3   8   6      836.53      830.84      7.43 o 
   4   8   6      329.33      338.84      6.51 o 
   5   8   6       96.18      105.72      2.93 o 
  -5   9   6       12.73       14.32      3.40 o 
  -4   9   6       76.12       74.61      2.96 o 
  -3   9   6      108.11      114.68      2.86 o 
  -2   9   6        0.27        4.92      2.54 o 
  -1   9   6       38.99       38.39      2.50 o 
   0   9   6        1.31        5.84      2.27 o 
   1   9   6      526.61      532.45      5.85 o 
   2   9   6       16.69       18.55      2.41 o 
   3   9   6        0.82        4.26      2.49 o 
   4   9   6        1.57        1.33      2.61 o 
   5   9   6        7.21       10.12      2.94 o 
  -5  10   6        0.41        2.60      3.40 o 
  -4  10   6       32.47       31.23      2.78 o 
  -3  10   6       95.59      106.12      3.37 o 
  -2  10   6       49.08       52.23      2.49 o 
  -1  10   6      142.52      140.35      2.40 o 
   0  10   6      635.46      614.37      3.82 o 
   1  10   6      286.90      282.65      2.62 o 
   2  10   6       14.96       16.67      2.40 o 
   3  10   6       33.47       30.29      2.55 o 
   4  10   6      102.21      104.53      2.89 o 
  -4  11   6        2.13        3.88      2.80 o 
  -3  11   6       94.84       98.99      3.23 o 
  -2  11   6      171.46      175.27      2.76 o 
  -1  11   6       44.65       44.51      2.44 o 
   0  11   6       15.86       19.41      2.34 o 
   1  11   6      264.27      260.77      2.82 o 
   2  11   6       14.85       20.40      2.44 o 
   3  11   6       25.93       28.97      2.63 o 
   4  11   6       68.64       73.90      2.89 o 
  -4  12   6        2.75        5.41      2.92 o 
  -3  12   6       32.49       29.75      2.96 o 
  -2  12   6      150.78      152.13      2.88 o 
  -1  12   6       36.19       39.48      2.61 o 
   0  12   6        2.17        7.27      2.47 o 
   1  12   6       19.26       21.79      2.73 o 
   2  12   6      371.88      376.10      4.86 o 
   3  12   6       37.05       44.51      3.08 o 
  -3  13   6        3.85        7.58      3.11 o 
  -2  13   6       59.94       63.33      2.71 o 
  -1  13   6       45.36       49.25      2.98 o 
   0  13   6       87.74       91.80      3.34 o 
   1  13   6        8.11        9.90      2.72 o 
   2  13   6        7.57        8.89      2.60 o 
  -2  14   6       14.56       12.38      3.36 o 
  -1  14   6       51.68       48.13      3.02 o 
   0  14   6      180.73      154.71      4.09 o 
   1  14   6       41.87       37.71      2.78 o 
  -7   1   7        1.17        3.67      3.32 o 
  -6   1   7      390.10      421.44      5.20 o 
  -5   1   7      335.61      347.11      5.48 o 
  -4   1   7       10.42       11.74      2.63 o 
  -3   1   7      463.93      444.43      3.77 o 
  -2   1   7     2824.46     2699.44     30.30 o 
  -1   1   7      357.73      335.25      3.41 o 
   0   1   7     1550.09     1507.37     21.28 o 
   1   1   7     2539.92     2405.11     28.46 o 
   2   1   7     1421.15     1350.67     13.66 o 
   3   1   7      720.14      703.14      5.92 o 
   4   1   7      234.94      244.28      2.89 o 
   5   1   7      536.64      568.71      7.76 o 
   6   1   7      101.52      111.55      4.02 o 
  -7   2   7       48.26       49.22      3.41 o 
  -6   2   7        1.36        2.79      2.94 o 
  -5   2   7      120.89      125.92      2.88 o 
  -4   2   7       67.10       62.92      2.97 o 
  -3   2   7      123.43      116.74      2.92 o 
  -2   2   7        5.82        4.76      2.77 o 
  -1   2   7      495.02      496.68      4.98 o 
   0   2   7       89.29      106.79      2.54 o 
   1   2   7     1134.67     1122.41     11.98 o 
   2   2   7        0.14        0.14      2.26 o 
   3   2   7      423.88      420.39      3.26 o 
   4   2   7       88.04       90.85      2.74 o 
   5   2   7       55.87       51.86      2.84 o 
   6   2   7       75.48       76.18      3.36 o 
  -7   3   7      178.53      171.71      5.88 o 
  -6   3   7       36.75       33.03      3.09 o 
  -5   3   7       70.83       73.52      3.05 o 
  -4   3   7     1607.84     1531.43     12.06 o 
  -3   3   7      133.11      123.37      2.86 o 
  -2   3   7        6.97        7.73      2.59 o 
  -1   3   7      415.65      366.80      4.28 o 
   0   3   7     3834.68     3652.48     20.66 o 
   1   3   7      176.39      162.52      2.52 o 
   2   3   7      153.27      161.48      2.66 o 
   3   3   7      809.79      813.64      9.24 o 
   4   3   7     2842.15     2797.28     42.65 o 
   5   3   7        1.45        2.81      2.84 o 
   6   3   7       53.85       57.63      3.47 o 
  -7   4   7       45.40       44.49      3.79 o 
  -6   4   7       56.32       60.19      3.48 o 
  -5   4   7      132.12      134.28      3.09 o 
  -4   4   7        0.18        4.62      2.73 o 
  -3   4   7      266.21      261.31      4.18 o 
  -2   4   7       65.13       64.55      2.75 o 
  -1   4   7      811.29      759.48      6.71 o 
   0   4   7      129.03      139.49      2.59 o 
   1   4   7      730.91      721.80      3.35 o 
   2   4   7        1.30        2.98      2.26 o 
   3   4   7       19.43       19.00      2.45 o 
   4   4   7       52.99       53.88      2.91 o 
   5   4   7       38.47       49.37      3.11 o 
   6   4   7       99.11       90.56      3.29 o 
  -6   5   7      154.18      156.63      3.50 o 
  -5   5   7      240.81      246.64      4.05 o 
  -4   5   7      208.61      211.48      3.03 o 
  -3   5   7       24.62       23.73      2.74 o 
  -2   5   7     1246.13     1236.81     11.06 o 
  -1   5   7      844.69      832.79      4.57 o 
   0   5   7      216.51      208.78      2.86 o 
   1   5   7      677.50      680.04      6.57 o 
   2   5   7      874.32      859.48      5.79 o 
   3   5   7       55.85       54.52      2.46 o 
   4   5   7      108.65      106.31      2.93 o 
   5   5   7        2.72       11.76      3.00 o 
   6   5   7      173.46      160.90      3.42 o 
  -6   6   7       54.55       55.76      3.40 o 
  -5   6   7        0.12        2.93      3.03 o 
  -4   6   7       10.30       13.49      2.61 o 
  -3   6   7       22.50       20.84      2.52 o 
  -2   6   7        2.07        3.93      2.31 o 
  -1   6   7      474.44      473.90      3.19 o 
   0   6   7      381.53      364.68      2.79 o 
   1   6   7        1.76        3.68      2.13 o 
   2   6   7       40.28       33.12      2.41 o 
   3   6   7       29.39       31.47      2.38 o 
   4   6   7       17.39       22.43      2.71 o 
   5   6   7        3.47        9.14      2.81 o 
   6   6   7       12.47       15.71      3.24 o 
  -6   7   7      142.66      132.93      3.55 o 
  -5   7   7      190.53      196.85      5.15 o 
  -4   7   7      201.57      202.48      2.94 o 
  -3   7   7      494.99      489.75      5.38 o 
  -2   7   7      801.08      827.12      9.86 o 
  -1   7   7      210.59      224.02      3.61 o 
   0   7   7       12.72       12.76      2.27 o 
   1   7   7       41.11       46.03      2.29 o 
   2   7   7      173.06      178.60      2.90 o 
   3   7   7      217.62      211.70      2.73 o 
   4   7   7       31.08       28.66      2.77 o 
   5   7   7      174.66      169.66      4.36 o 
  -6   8   7        1.85        3.06      3.40 o 
  -5   8   7      219.25      210.97      3.89 o 
  -4   8   7        0.27        4.83      2.76 o 
  -3   8   7      642.23      631.80      4.86 o 
  -2   8   7      208.29      216.57      2.95 o 
  -1   8   7       89.69       83.70      2.36 o 
   0   8   7     1016.62      996.51      5.18 o 
   1   8   7      363.17      365.30      2.93 o 
   2   8   7      216.54      223.29      2.68 o 
   3   8   7      172.84      170.25      2.57 o 
   4   8   7       17.78       23.07      2.76 o 
   5   8   7        0.07        0.26      3.21 o 
  -5   9   7        4.80        7.25      3.52 o 
  -4   9   7       59.01       73.47      2.92 o 
  -3   9   7       90.29       85.17      2.89 o 
  -2   9   7       59.49       59.68      2.66 o 
  -1   9   7      184.82      189.30      2.45 o 
   0   9   7     1516.85     1527.34      6.44 o 
   1   9   7      404.50      421.72      3.22 o 
   2   9   7       65.19       65.47      2.44 o 
   3   9   7      363.17      363.04      2.99 o 
   4   9   7      189.43      178.17      3.12 o 
   5   9   7       18.40       21.71      3.23 o 
  -5  10   7       95.56       96.75      3.90 o 
  -4  10   7       21.07       29.57      2.80 o 
  -3  10   7        7.73       10.74      2.69 o 
  -2  10   7      142.11      138.47      3.00 o 
  -1  10   7       28.47       36.93      2.53 o 
   0  10   7        4.43        7.48      2.40 o 
   1  10   7        7.21       10.90      2.46 o 
   2  10   7        7.67        8.68      2.51 o 
   3  10   7      123.97      122.70      2.69 o 
   4  10   7        7.34        5.56      2.83 o 
  -4  11   7       16.81       23.88      3.04 o 
  -3  11   7       98.85      103.65      2.91 o 
  -2  11   7      430.91      430.47      5.75 o 
  -1  11   7       44.58       57.77      2.89 o 
   0  11   7       13.91       11.12      2.37 o 
   1  11   7      117.59      123.28      2.77 o 
   2  11   7      164.44      168.62      2.67 o 
   3  11   7       24.87       26.16      2.69 o 
   4  11   7       92.81       66.15      3.17 o 
  -4  12   7       11.21       13.23      3.06 o 
  -3  12   7        9.24       11.09      3.05 o 
  -2  12   7       12.32       18.04      3.08 o 
  -1  12   7        2.09        4.05      2.72 o 
   0  12   7        7.65       16.44      2.49 o 
   1  12   7        8.67        8.48      2.43 o 
   2  12   7       22.49       23.12      2.59 o 
   3  12   7       45.57       39.57      2.80 o 
  -3  13   7       21.12       26.97      2.98 o 
  -2  13   7      134.11      131.63      4.35 o 
  -1  13   7       38.94       38.26      2.84 o 
   0  13   7       29.62       35.27      2.67 o 
   1  13   7      174.80      165.53      6.44 o 
   2  13   7      105.02       94.91      2.88 o 
  -1  14   7      102.94      102.10      4.80 o 
   0  14   7       16.39       15.41      2.65 o 
  -7   0   8       97.16       87.17      5.29 o 
  -6   0   8      520.29      508.55     11.83 o 
  -5   0   8       26.54       31.33      3.99 o 
  -4   0   8       19.02       14.76      3.87 o 
  -3   0   8     2014.27     1937.41     52.35 o 
  -2   0   8     6938.04     6717.89    125.43 o 
  -1   0   8     3154.96     3182.17     50.16 o 
   0   0   8       42.52       47.41      3.39 o 
   1   0   8     3674.97     3814.16    104.74 o 
   2   0   8      929.45      916.30     15.19 o 
   3   0   8     1581.55     1564.25     19.28 o 
   4   0   8       13.61       14.25      3.78 o 
   5   0   8      938.06      927.73      8.69 o 
   6   0   8      166.01      164.99      9.79 o 
  -7   1   8      168.89      165.16      5.23 o 
  -6   1   8        0.03        3.91      3.07 o 
  -5   1   8      129.83      128.64      3.26 o 
  -4   1   8      266.32      259.23      3.38 o 
  -3   1   8        6.19        7.66      2.71 o 
  -2   1   8      669.97      665.71      6.60 o 
  -1   1   8        5.18        5.90      2.29 o 
   0   1   8      479.00      426.72      6.14 o 
   1   1   8     2263.71     2244.15     26.93 o 
   2   1   8        9.24       11.80      2.31 o 
   3   1   8      370.88      352.72      2.96 o 
   4   1   8        2.79        4.87      2.62 o 
   5   1   8      107.76      112.02      3.19 o 
   6   1   8       95.09       97.90      3.52 o 
  -7   2   8      144.08      136.01      4.04 o 
  -6   2   8      198.53      204.57      3.49 o 
  -5   2   8      579.94      590.24      6.69 o 
  -4   2   8     1416.17     1398.86      8.97 o 
  -3   2   8      485.34      484.27      5.34 o 
  -2   2   8        0.83        6.36      2.65 o 
  -1   2   8      162.04      179.65      2.73 o 
   0   2   8      235.21      222.20      2.73 o 
   1   2   8     1155.20     1239.31     17.85 o 
   2   2   8     1594.99     1561.53     16.26 o 
   3   2   8     1133.80     1123.24     11.94 o 
   4   2   8      763.95      778.14     10.27 o 
   5   2   8       66.23       62.00      2.95 o 
   6   2   8        0.56        2.31      3.36 o 
  -7   3   8       28.62       25.33      3.80 o 
  -6   3   8       80.91       89.00      3.61 o 
  -5   3   8       81.34       84.38      2.92 o 
  -4   3   8       38.97       38.39      2.66 o 
  -3   3   8       63.98       63.02      2.69 o 
  -2   3   8      103.29       96.38      2.76 o 
  -1   3   8       13.30       22.58      2.49 o 
   0   3   8     2323.98     2328.60     19.48 o 
   1   3   8      522.09      479.34      3.01 o 
   2   3   8       74.51       73.57      2.48 o 
   3   3   8        0.55        1.82      2.41 o 
   4   3   8       74.13       76.20      2.87 o 
   5   3   8      100.01      111.38      3.05 o 
   6   3   8       93.43       93.05      3.79 o 
  -6   4   8        7.62        8.89      3.38 o 
  -5   4   8       16.90       19.10      2.93 o 
  -4   4   8      387.77      392.56      3.44 o 
  -3   4   8      413.04      400.30      3.45 o 
  -2   4   8     1118.40     1086.31     10.36 o 
  -1   4   8     1821.36     1757.07     17.04 o 
   0   4   8     4069.33     4129.43     32.42 o 
   1   4   8       23.69       26.64      2.35 o 
   2   4   8        8.94       14.75      2.36 o 
   3   4   8        4.60        7.94      2.28 o 
   4   4   8        3.80        7.13      2.64 o 
   5   4   8        8.75        6.74      3.22 o 
   6   4   8      147.83      142.89      5.87 o 
  -6   5   8       23.53       28.92      3.39 o 
  -5   5   8       73.95       71.55      2.95 o 
  -4   5   8      304.20      318.91      4.11 o 
  -3   5   8     1976.94     1933.73      4.89 o 
  -2   5   8        2.36        4.17      2.63 o 
  -1   5   8      170.83      168.21      2.92 o 
   0   5   8       99.92      104.20      2.73 o 
   1   5   8       75.54       72.94      2.43 o 
   2   5   8      603.90      607.34      3.61 o 
   3   5   8      184.75      189.98      2.75 o 
   4   5   8      461.78      444.41      7.08 o 
   5   5   8       38.52       42.99      2.97 o 
   6   5   8        8.30        9.48      3.34 o 
  -6   6   8      501.34      496.86      8.18 o 
  -5   6   8      429.90      432.53      4.58 o 
  -4   6   8      134.54      138.20      3.01 o 
  -3   6   8      267.07      265.26      3.68 o 
  -2   6   8      355.68      356.05      6.23 o 
  -1   6   8      294.89      268.24      3.32 o 
   0   6   8      120.64      114.59      2.47 o 
   1   6   8      177.28      173.08      2.57 o 
   2   6   8     1224.65     1220.00     10.94 o 
   3   6   8       57.94       65.42      2.31 o 
   4   6   8       82.81       86.06      2.70 o 
   5   6   8      262.77      242.65      3.59 o 
  -6   7   8        5.69        3.64      3.54 o 
  -5   7   8       44.07       56.25      4.24 o 
  -4   7   8       67.55       69.75      2.84 o 
  -3   7   8      964.82      949.01      6.60 o 
  -2   7   8       35.26       39.55      2.62 o 
  -1   7   8      212.26      214.20      2.60 o 
   0   7   8       92.70       95.25      2.43 o 
   1   7   8       13.80       14.93      2.24 o 
   2   7   8      646.51      620.08      5.20 o 
   3   7   8       96.76      102.23      2.56 o 
   4   7   8       59.22       76.60      2.96 o 
   5   7   8       49.80       50.00      3.11 o 
  -5   8   8        0.35        7.15      3.51 o 
  -4   8   8      270.22      249.67      3.16 o 
  -3   8   8      170.25      174.71      3.12 o 
  -2   8   8       77.54       74.14      2.51 o 
  -1   8   8     1762.21     1732.83     14.32 o 
   0   8   8      401.76      394.04      2.85 o 
   1   8   8      274.79      281.08      2.72 o 
   2   8   8       17.58       21.90      2.44 o 
   3   8   8       40.87       45.69      2.52 o 
   4   8   8       33.11       37.85      2.71 o 
   5   8   8       10.05       10.73      3.01 o 
  -5   9   8        6.01        6.42      3.47 o 
  -4   9   8       25.91       27.81      2.92 o 
  -3   9   8       21.08       27.91      2.62 o 
  -2   9   8       62.17       66.04      2.51 o 
  -1   9   8        9.59       11.86      2.40 o 
   0   9   8        1.63        7.17      2.31 o 
   1   9   8      120.03      116.85      2.51 o 
   2   9   8        0.32        0.23      2.27 o 
   3   9   8        8.98        7.08      2.48 o 
   4   9   8       55.26       55.84      3.38 o 
  -5  10   8      104.26       91.13      4.07 o 
  -4  10   8      201.14      189.56      3.26 o 
  -3  10   8       39.01       46.59      2.66 o 
  -2  10   8        7.74        8.38      2.38 o 
  -1  10   8      137.00      127.83      2.61 o 
   0  10   8      101.44      113.27      2.46 o 
   1  10   8      159.35      149.09      2.57 o 
   2  10   8      222.43      218.48      2.72 o 
   3  10   8      335.25      336.14      3.18 o 
   4  10   8      187.45      178.57      3.87 o 
  -4  11   8       24.28       27.34      3.16 o 
  -3  11   8       27.99       31.54      2.75 o 
  -2  11   8       31.48       34.09      2.53 o 
  -1  11   8       14.65       18.62      2.44 o 
   0  11   8      438.19      440.01      3.18 o 
   1  11   8       75.32       75.19      2.53 o 
   2  11   8        4.06        9.60      2.58 o 
   3  11   8        6.00       10.47      2.80 o 
  -3  12   8       61.12       62.67      2.87 o 
  -2  12   8      450.54      447.86      7.64 o 
  -1  12   8       13.08       16.63      2.57 o 
   0  12   8       92.15       83.24      2.69 o 
   1  12   8       69.26       68.66      2.69 o 
   2  12   8      116.47      103.90      2.92 o 
   3  12   8        9.60       12.16      2.83 o 
  -2  13   8       16.90       18.11      2.73 o 
  -1  13   8       49.75       52.78      2.63 o 
   0  13   8        2.32        6.50      2.73 o 
   1  13   8       74.09       72.98      2.76 o 
   2  13   8        3.12        6.96      3.07 o 
  -7   1   9       59.84       59.35      3.83 o 
  -6   1   9      287.85      289.36      6.17 o 
  -5   1   9      323.22      315.81      5.14 o 
  -4   1   9        1.12        1.88      3.26 o 
  -3   1   9     1397.44     1388.62     14.34 o 
  -2   1   9     1029.19      933.41     10.57 o 
  -1   1   9      983.58      954.59      8.33 o 
   0   1   9      216.76      184.81      3.71 o 
   1   1   9     2735.95     2671.39     32.96 o 
   2   1   9      572.34      536.47      7.38 o 
   3   1   9      921.64      941.82     11.38 o 
   4   1   9      134.96      139.24      2.82 o 
   5   1   9      462.83      483.11      6.65 o 
   6   1   9      109.28      117.32      7.22 o 
  -7   2   9       48.21       50.03      4.03 o 
  -6   2   9       84.44       85.37      3.34 o 
  -5   2   9       16.38       17.58      2.93 o 
  -4   2   9      102.98      104.80      3.13 o 
  -3   2   9      151.12      157.64      3.08 o 
  -2   2   9       58.23       56.41      2.74 o 
  -1   2   9      121.16      132.20      2.69 o 
   0   2   9      642.19      643.54      8.79 o 
   1   2   9        0.83        7.74      2.29 o 
   2   2   9      513.90      522.93      5.81 o 
   3   2   9       31.91       31.86      2.53 o 
   4   2   9       25.26       33.09      2.72 o 
   5   2   9        7.12        6.54      2.86 o 
   6   2   9        0.89        0.78      3.27 o 
  -6   3   9        1.71        3.83      3.36 o 
  -5   3   9      294.56      301.76      3.41 o 
  -4   3   9      922.07      958.25      9.93 o 
  -3   3   9        0.92        1.48      2.60 o 
  -2   3   9      134.60      132.35      2.99 o 
  -1   3   9     3122.10     3046.79     29.56 o 
   0   3   9     2739.49     2751.95     29.94 o 
   1   3   9        1.64        6.33      2.20 o 
   2   3   9      443.58      436.34      6.00 o 
   3   3   9     1390.62     1341.94     11.81 o 
   4   3   9       54.91       59.84      2.74 o 
   5   3   9       14.91       12.54      2.75 o 
   6   3   9       67.85       77.55      4.69 o 
  -6   4   9        0.31        4.30      3.32 o 
  -5   4   9      175.69      183.43      3.19 o 
  -4   4   9       61.26       65.31      2.84 o 
  -3   4   9      432.48      411.70      3.18 o 
  -2   4   9       41.19       34.14      2.53 o 
  -1   4   9      331.63      311.65      4.08 o 
   0   4   9       67.90       65.17      2.53 o 
   1   4   9       20.12       28.99      2.17 o 
   2   4   9     1023.75      986.17     10.81 o 
   3   4   9      109.11       99.45      2.60 o 
   4   4   9       98.07      115.67      2.87 o 
   5   4   9        0.04        3.21      3.11 o 
   6   4   9       15.40       13.61      3.70 o 
  -6   5   9      185.26      183.00      3.73 o 
  -5   5   9       41.49       38.77      3.00 o 
  -4   5   9      120.15      126.89      2.96 o 
  -3   5   9      485.68      480.16      3.71 o 
  -2   5   9      143.87      147.34      2.60 o 
  -1   5   9       94.40       95.94      2.38 o 
   0   5   9       45.78       45.95      2.38 o 
   1   5   9      142.69      142.53      2.65 o 
   2   5   9      409.93      404.03      5.02 o 
   3   5   9      282.20      261.72      3.03 o 
   4   5   9      232.28      235.31      3.33 o 
   5   5   9      250.05      237.96      5.06 o 
  -6   6   9        1.15        3.33      3.34 o 
  -5   6   9       89.03       78.19      3.44 o 
  -4   6   9       79.09       77.18      2.76 o 
  -3   6   9       17.88       25.55      2.63 o 
  -2   6   9        8.03       11.54      2.54 o 
  -1   6   9      264.03      263.01      2.79 o 
   0   6   9        2.62        4.92      2.11 o 
   1   6   9        3.48       10.52      2.20 o 
   2   6   9       73.90       78.79      2.58 o 
   3   6   9       46.19       51.10      2.77 o 
   4   6   9        1.12        9.18      2.67 o 
   5   6   9        0.30        3.48      2.86 o 
  -6   7   9       83.22       77.55      5.20 o 
  -5   7   9        2.85        3.15      3.32 o 
  -4   7   9        3.47        5.73      2.88 o 
  -3   7   9      266.62      260.87      4.85 o 
  -2   7   9       26.64       32.91      2.48 o 
  -1   7   9      163.07      166.70      2.53 o 
   0   7   9      418.28      430.47      2.73 o 
   1   7   9      697.19      714.39      5.48 o 
   2   7   9      169.32      170.82      2.61 o 
   3   7   9      202.91      190.50      2.91 o 
   4   7   9       15.76       23.41      2.71 o 
   5   7   9      118.01      113.17      3.16 o 
  -5   8   9       20.50       20.91      3.26 o 
  -4   8   9      257.84      235.55      3.28 o 
  -3   8   9       61.33       76.83      2.88 o 
  -2   8   9      372.65      354.86      3.72 o 
  -1   8   9      122.72      126.74      2.63 o 
   0   8   9      103.71      109.93      2.42 o 
   1   8   9       14.10       11.55      2.21 o 
   2   8   9      240.06      243.37      2.60 o 
   3   8   9        0.13        5.65      2.49 o 
   4   8   9       23.00       23.37      2.78 o 
   5   8   9       16.58       21.52      3.81 o 
  -5   9   9      243.02      239.21      3.57 o 
  -4   9   9      360.43      351.01      4.82 o 
  -3   9   9      137.30      147.49      2.94 o 
  -2   9   9       85.43       90.46      2.49 o 
  -1   9   9      429.83      444.99      3.51 o 
   0   9   9      227.48      240.14      2.84 o 
   1   9   9        1.72        7.35      2.33 o 
   2   9   9       15.07       18.57      2.38 o 
   3   9   9      560.59      537.08      4.99 o 
   4   9   9       72.35       67.72      2.92 o 
  -4  10   9       29.94       32.89      3.03 o 
  -3  10   9        0.40        2.88      2.44 o 
  -2  10   9      102.79      103.02      2.71 o 
  -1  10   9      112.43      124.65      2.54 o 
   0  10   9        0.13       -0.75      2.31 o 
   1  10   9      102.51      108.19      2.66 o 
   2  10   9        1.28        5.81      2.46 o 
   3  10   9        8.78        8.23      2.65 o 
   4  10   9       59.97       59.92      3.03 o 
  -4  11   9        0.33        1.01      3.16 o 
  -3  11   9       55.67       57.58      2.77 o 
  -2  11   9      266.85      253.81      3.13 o 
  -1  11   9       71.95       82.20      2.59 o 
   0  11   9      128.67      135.15      2.56 o 
   1  11   9      449.02      445.97      5.31 o 
   2  11   9      147.55      142.83      3.05 o 
   3  11   9        8.50       15.91      2.77 o 
  -3  12   9        4.69        3.71      3.01 o 
  -2  12   9       20.33       20.81      2.62 o 
  -1  12   9        2.66        5.96      2.50 o 
   0  12   9        1.95        2.48      2.69 o 
   1  12   9        9.39       11.95      2.65 o 
   2  12   9       37.60       35.76      2.73 o 
  -2  13   9       53.10       50.93      2.80 o 
  -1  13   9        8.79        7.64      2.69 o 
   0  13   9        1.10        3.41      2.79 o 
   1  13   9        8.05       10.94      2.83 o 
  -6   0  10      579.54      565.22     28.63 o 
  -5   0  10      214.90      227.80      7.42 o 
  -4   0  10       75.60       69.27      4.18 o 
  -3   0  10     1151.62     1121.15     23.88 o 
  -2   0  10      286.42      301.19      7.34 o 
  -1   0  10     1065.17     1026.05     19.17 o 
   0   0  10      169.53      197.16      7.33 o 
   1   0  10     5025.20     5002.17    104.40 o 
   2   0  10      382.75      393.97     11.13 o 
   3   0  10      284.75      296.98      8.57 o 
   4   0  10      433.98      415.14      4.36 o 
   5   0  10      415.95      401.57      5.21 o 
   6   0  10       60.21       59.42      5.66 o 
  -6   1  10       91.38       99.10      3.51 o 
  -5   1  10        0.03       -1.01      2.95 o 
  -4   1  10      769.13      766.05     10.90 o 
  -3   1  10      388.60      372.28      3.64 o 
  -2   1  10      310.29      311.54      5.34 o 
  -1   1  10       90.02       95.71      2.36 o 
   0   1  10        2.80        5.34      2.25 o 
   1   1  10     1143.29     1151.70     16.05 o 
   2   1  10       76.36       74.31      2.36 o 
   3   1  10        8.17       14.37      2.28 o 
   4   1  10      757.66      756.84      6.69 o 
   5   1  10       35.99       32.57      3.34 o 
   6   1  10        0.34        4.11      3.60 o 
  -6   2  10        1.24        0.79      3.70 o 
  -5   2  10      208.16      204.00      3.48 o 
  -4   2  10      348.03      326.86      5.01 o 
  -3   2  10      543.28      553.09      5.91 o 
  -2   2  10     1746.58     1706.11     19.28 o 
  -1   2  10     2404.17     2368.30     25.76 o 
   0   2  10      820.01      830.23     10.11 o 
   1   2  10       41.22       49.38      2.23 o 
   2   2  10       69.38       60.04      2.34 o 
   3   2  10        1.74        3.96      2.44 o 
   4   2  10       19.09       18.31      2.57 o 
   5   2  10       38.59       31.38      2.91 o 
  -6   3  10        0.04       -0.22      3.28 o 
  -5   3  10       10.04       15.44      2.94 o 
  -4   3  10      116.44      128.34      2.82 o 
  -3   3  10      274.54      275.73      5.19 o 
  -2   3  10       73.82       77.10      2.68 o 
  -1   3  10      350.39      343.33      3.33 o 
   0   3  10      458.08      429.92      4.16 o 
   1   3  10      174.43      169.96      2.43 o 
   2   3  10      692.93      693.90      8.77 o 
   3   3  10       69.09       61.97      2.50 o 
   4   3  10       46.14       47.65      2.71 o 
   5   3  10       40.97       36.10      3.27 o 
  -6   4  10      210.20      208.81      3.69 o 
  -5   4  10      482.97      480.19      6.54 o 
  -4   4  10      755.92      733.05      7.57 o 
  -3   4  10        0.84        0.99      2.70 o 
  -2   4  10        0.77        0.80      2.60 o 
  -1   4  10       12.61       17.82      2.49 o 
   0   4  10      178.33      195.23      2.68 o 
   1   4  10       59.99       59.46      2.55 o 
   2   4  10      767.03      788.18      9.61 o 
   3   4  10      599.96      608.18      4.81 o 
   4   4  10      380.46      365.59      4.41 o 
   5   4  10        0.42        2.70      3.52 o 
  -6   5  10       34.04       36.92      3.27 o 
  -5   5  10       38.81       39.49      3.52 o 
  -4   5  10        6.20        9.46      2.72 o 
  -3   5  10       90.90       90.56      2.80 o 
  -2   5  10      835.04      808.88      6.91 o 
  -1   5  10       97.10      100.82      2.53 o 
   0   5  10      725.58      715.23      8.29 o 
   1   5  10      122.26      116.11      2.69 o 
   2   5  10        8.55       12.11      2.41 o 
   3   5  10        8.47       14.76      2.58 o 
   4   5  10       46.35       41.22      3.17 o 
   5   5  10       75.05       70.06      3.21 o 
  -6   6  10       37.25       35.28      3.55 o 
  -5   6  10      132.51      139.92      3.71 o 
  -4   6  10       17.03       15.90      2.67 o 
  -3   6  10      683.21      685.74      5.98 o 
  -2   6  10      772.81      747.85     10.01 o 
  -1   6  10       51.62       54.49      2.47 o 
   0   6  10      759.03      765.49      7.52 o 
   1   6  10      846.89      837.00      6.43 o 
   2   6  10       12.21       14.23      2.11 o 
   3   6  10       31.65       34.11      2.43 o 
   4   6  10      179.45      174.53      2.95 o 
   5   6  10      234.92      222.88      7.58 o 
  -5   7  10       82.01       87.57      3.15 o 
  -4   7  10        6.32        8.77      2.91 o 
  -3   7  10       36.38       39.92      3.16 o 
  -2   7  10      234.08      262.10      4.70 o 
  -1   7  10      448.72      445.05      3.37 o 
   0   7  10      584.79      593.81      3.80 o 
   1   7  10       45.21       49.03      2.25 o 
   2   7  10      181.87      177.58      2.67 o 
   3   7  10        0.85        2.10      2.40 o 
   4   7  10        0.16        6.31      2.75 o 
   5   7  10       68.35       62.46      3.37 o 
  -5   8  10      349.74      329.46      8.67 o 
  -4   8  10      161.83      167.51      3.38 o 
  -3   8  10       59.24       59.98      2.92 o 
  -2   8  10        8.66       10.83      2.52 o 
  -1   8  10      131.37      134.78      2.46 o 
   0   8  10       36.51       36.12      2.31 o 
   1   8  10      132.59      134.57      2.41 o 
   2   8  10      191.34      190.93      2.68 o 
   3   8  10      578.76      586.35      6.29 o 
   4   8  10       77.62       76.63      2.91 o 
  -5   9  10        0.08        6.09      3.52 o 
  -4   9  10        2.61        7.77      2.94 o 
  -3   9  10       23.28       26.66      2.62 o 
  -2   9  10        0.17        6.25      2.59 o 
  -1   9  10      158.44      153.32      2.48 o 
   0   9  10      165.82      167.07      2.75 o 
   1   9  10      186.06      185.07      2.59 o 
   2   9  10       27.86       26.60      2.46 o 
   3   9  10       44.74       37.27      2.52 o 
   4   9  10       39.14       38.70      3.02 o 
  -4  10  10       21.21       26.34      3.03 o 
  -3  10  10       80.72       79.34      2.99 o 
  -2  10  10      332.81      329.74      4.33 o 
  -1  10  10      509.84      490.64      5.01 o 
   0  10  10      104.61      114.51      2.59 o 
   1  10  10        7.59        9.82      2.47 o 
   2  10  10        6.68       11.11      2.44 o 
   3  10  10        2.37       10.57      2.73 o 
  -3  11  10       17.24       19.38      2.67 o 
  -2  11  10       15.00       16.34      2.80 o 
  -1  11  10        3.10        4.56      2.58 o 
   0  11  10        0.33        1.99      2.45 o 
   1  11  10       25.15       24.04      2.49 o 
   2  11  10      154.87      155.92      3.06 o 
   3  11  10       44.64       39.63      2.69 o 
  -3  12  10       53.80       49.87      3.22 o 
  -2  12  10       61.61       53.72      2.91 o 
  -1  12  10       40.09       47.13      2.69 o 
   0  12  10       12.20       12.80      2.63 o 
   1  12  10      130.07      127.18      4.92 o 
   2  12  10      115.18      112.49      3.42 o 
  -1  13  10       24.60       31.80      2.97 o 
   0  13  10       24.49       18.86      3.03 o 
  -6   1  11      102.64       96.81      3.70 o 
  -5   1  11       62.62       70.22      3.17 o 
  -4   1  11       98.84      102.41      3.30 o 
  -3   1  11      796.09      770.37     11.47 o 
  -2   1  11      489.70      479.36      8.53 o 
  -1   1  11      823.71      813.34     10.03 o 
   0   1  11      420.50      391.33      3.99 o 
   1   1  11      678.20      651.61     10.23 o 
   2   1  11     1252.00     1231.34     12.41 o 
   3   1  11       14.01       15.06      2.25 o 
   4   1  11      200.05      205.40      2.92 o 
   5   1  11      152.22      155.86      3.34 o 
  -6   2  11      138.79      142.37      4.25 o 
  -5   2  11       12.38       13.83      2.99 o 
  -4   2  11      202.54      206.50      5.27 o 
  -3   2  11      104.61      101.09      2.65 o 
  -2   2  11      275.17      266.13      5.15 o 
  -1   2  11      180.27      175.16      2.50 o 
   0   2  11      409.86      406.31      2.84 o 
   1   2  11       23.12       29.54      2.22 o 
   2   2  11        2.25        6.81      2.18 o 
   3   2  11      194.91      195.03      4.76 o 
   4   2  11      119.40      124.52      2.76 o 
   5   2  11      165.35      185.17      4.27 o 
  -6   3  11      111.22      104.23      3.44 o 
  -5   3  11      564.71      553.38      3.98 o 
  -4   3  11      421.64      424.18      9.74 o 
  -3   3  11       99.96      103.73      3.13 o 
  -2   3  11     1108.68     1092.23     16.22 o 
  -1   3  11      699.45      664.90      6.70 o 
   0   3  11       27.92       29.07      2.19 o 
   1   3  11        2.00        7.18      2.22 o 
   2   3  11     1033.80     1025.29     11.80 o 
   3   3  11      808.90      793.04     10.77 o 
   4   3  11       25.58       36.90      2.63 o 
   5   3  11       54.07       59.72      2.96 o 
  -6   4  11       19.70       23.01      3.32 o 
  -5   4  11       33.79       35.62      3.26 o 
  -4   4  11       12.71       11.70      2.85 o 
  -3   4  11       14.24       17.60      2.58 o 
  -2   4  11      775.56      763.36      8.67 o 
  -1   4  11       58.17       59.24      2.94 o 
   0   4  11      133.86      136.31      2.62 o 
   1   4  11        1.88        7.25      2.39 o 
   2   4  11       44.58       36.94      2.43 o 
   3   4  11      156.28      174.48      2.60 o 
   4   4  11       71.91       77.89      2.79 o 
   5   4  11        4.57        5.35      3.12 o 
  -6   5  11       56.40       57.63      3.63 o 
  -5   5  11        7.96        9.99      3.40 o 
  -4   5  11       93.97      104.42      2.84 o 
  -3   5  11      180.70      180.61      2.81 o 
  -2   5  11      541.56      540.33      4.96 o 
  -1   5  11       99.31      106.23      2.55 o 
   0   5  11     1335.38     1327.65     12.15 o 
   1   5  11      815.46      817.92      9.34 o 
   2   5  11      280.11      273.32      2.67 o 
   3   5  11       82.04       83.33      2.87 o 
   4   5  11      216.97      238.70      4.74 o 
   5   5  11       47.07       45.07      2.97 o 
  -6   6  11        8.91        5.52      9.88 o 
  -5   6  11        4.07        7.66      3.16 o 
  -4   6  11        0.06        3.15      2.78 o 
  -3   6  11        0.00        2.33      2.76 o 
  -2   6  11      104.50       96.74      2.59 o 
  -1   6  11        5.29       10.74      2.41 o 
   0   6  11       19.16       21.15      2.49 o 
   1   6  11       18.71       24.09      2.24 o 
   2   6  11        2.69        5.81      2.38 o 
   3   6  11        4.92        1.68      2.59 o 
   4   6  11       18.45       21.37      2.86 o 
   5   6  11       16.08       21.41      3.49 o 
  -5   7  11       13.40       14.51      3.18 o 
  -4   7  11      228.48      225.37      5.05 o 
  -3   7  11      558.01      577.02      3.55 o 
  -2   7  11       29.57       38.50      2.53 o 
  -1   7  11      131.85      138.59      2.61 o 
   0   7  11      243.70      242.56      3.08 o 
   1   7  11      271.63      278.78      2.77 o 
   2   7  11      268.30      253.05      2.78 o 
   3   7  11      100.72      107.49      2.60 o 
   4   7  11      295.16      267.90      7.18 o 
  -5   8  11        0.91        3.47      3.10 o 
  -4   8  11       14.11       17.80      3.01 o 
  -3   8  11        0.07        2.10      2.75 o 
  -2   8  11       66.20       60.44      2.52 o 
  -1   8  11       41.81       45.95      2.40 o 
   0   8  11       11.17       19.50      2.40 o 
   1   8  11       93.91      101.37      2.53 o 
   2   8  11      251.68      267.38      2.88 o 
   3   8  11        8.21       11.88      2.61 o 
   4   8  11       29.10       30.04      2.87 o 
  -4   9  11       18.28       17.87      3.01 o 
  -3   9  11        0.35        5.49      3.07 o 
  -2   9  11      102.34      125.11      3.17 o 
  -1   9  11      759.27      770.79      5.21 o 
   0   9  11       42.83       53.55      2.47 o 
   1   9  11       21.11       25.88      2.42 o 
   2   9  11      194.91      190.66      2.69 o 
   3   9  11       41.99       47.81      2.69 o 
  -4  10  11       55.21       54.05      3.30 o 
  -3  10  11       25.78       29.59      2.98 o 
  -2  10  11       75.02       86.68      2.78 o 
  -1  10  11       60.50       53.07      2.59 o 
   0  10  11       30.94       35.40      2.45 o 
   1  10  11       37.87       40.99      2.59 o 
   2  10  11       73.99       72.68      2.76 o 
   3  10  11       24.38       25.29      2.91 o 
  -3  11  11      125.94      113.13      3.92 o 
  -2  11  11       83.95       91.74      2.87 o 
  -1  11  11       15.85       15.71      2.52 o 
   0  11  11        7.02       10.94      2.53 o 
   1  11  11       43.29       48.80      2.75 o 
   2  11  11       12.94       13.62      2.81 o 
  -2  12  11       45.90       47.37      2.95 o 
  -1  12  11       31.15       34.52      2.77 o 
   0  12  11        0.66        4.17      2.83 o 
   1  12  11        5.73        5.84      2.68 o 
  -6   0  12        7.61        7.39      5.61 o 
  -5   0  12        3.75        5.15      7.26 o 
  -4   0  12      424.05      427.63     16.93 o 
  -3   0  12     1551.41     1530.89     21.14 o 
  -2   0  12      465.39      460.81     13.55 o 
  -1   0  12      600.49      606.57     10.61 o 
   0   0  12      559.87      575.91     13.00 o 
   1   0  12      244.81      264.53      6.39 o 
   2   0  12     1222.80     1197.70     11.58 o 
   3   0  12        9.62        8.07      3.49 o 
   4   0  12      160.62      154.25      6.04 o 
   5   0  12       18.42       13.11      4.73 o 
  -6   1  12      106.88      107.71      3.83 o 
  -5   1  12       16.85       20.63      3.25 o 
  -4   1  12        9.93       13.24      3.07 o 
  -3   1  12      560.80      564.76      6.98 o 
  -2   1  12       41.44       38.07      2.32 o 
  -1   1  12      539.68      519.68      5.49 o 
   0   1  12     1344.70     1353.36     17.82 o 
   1   1  12       13.92       16.74      2.13 o 
   2   1  12        1.07        5.11      2.26 o 
   3   1  12       37.25       41.32      2.40 o 
   4   1  12       74.97       78.16      2.71 o 
   5   1  12      235.79      218.91      7.27 o 
  -6   2  12      205.43      197.11      4.14 o 
  -5   2  12      605.53      585.25     13.43 o 
  -4   2  12      115.48      114.91      3.49 o 
  -3   2  12        6.82        9.80      2.63 o 
  -2   2  12        8.82        8.26      2.48 o 
  -1   2  12       64.67       69.28      2.46 o 
   0   2  12       38.60       50.65      2.22 o 
   1   2  12      151.14      169.07      2.53 o 
   2   2  12      997.70     1018.79     12.95 o 
   3   2  12      654.41      644.90      5.45 o 
   4   2  12       60.25       61.96      2.58 o 
   5   2  12       10.12       14.49      3.14 o 
  -6   3  12        3.17        5.75      3.36 o 
  -5   3  12       45.32       42.17      3.00 o 
  -4   3  12      227.38      232.85      4.48 o 
  -3   3  12       67.36       65.36      3.11 o 
  -2   3  12       25.35       21.88      2.44 o 
  -1   3  12       47.88       51.67      2.49 o 
   0   3  12      214.70      217.18      3.05 o 
   1   3  12      216.01      204.13      3.40 o 
   2   3  12        7.27        7.56      2.40 o 
   3   3  12       33.97       39.23      2.52 o 
   4   3  12       44.51       55.63      2.81 o 
   5   3  12       11.54       20.09      3.12 o 
  -6   4  12       53.22       46.15      3.52 o 
  -5   4  12       16.04       12.87      3.50 o 
  -4   4  12       76.90       77.06      2.69 o 
  -3   4  12      349.92      336.16      3.29 o 
  -2   4  12      584.07      573.11      8.18 o 
  -1   4  12     1051.98     1069.12     16.13 o 
   0   4  12      532.25      536.89      7.42 o 
   1   4  12       40.39       35.88      2.43 o 
   2   4  12      105.93      101.09      2.75 o 
   3   4  12       58.34       62.84      2.47 o 
   4   4  12       14.12       13.41      2.84 o 
   5   4  12      169.47      155.37      4.74 o 
  -5   5  12       57.00       60.67      3.16 o 
  -4   5  12      267.66      283.50      4.08 o 
  -3   5  12       13.27       13.55      2.88 o 
  -2   5  12       19.41       21.28      2.59 o 
  -1   5  12        0.53        4.28      2.33 o 
   0   5  12        2.33        2.99      2.24 o 
   1   5  12      411.77      430.77      3.05 o 
   2   5  12        1.74        5.47      2.30 o 
   3   5  12      216.14      205.75      2.78 o 
   4   5  12      130.81      131.55      4.96 o 
  -5   6  12        7.97       14.36      3.06 o 
  -4   6  12      390.25      401.03      8.25 o 
  -3   6  12      534.35      514.15      4.58 o 
  -2   6  12       76.42       78.86      2.85 o 
  -1   6  12        5.93        8.58      2.23 o 
   0   6  12      841.48      831.27      8.23 o 
   1   6  12      645.30      659.05      7.03 o 
   2   6  12       26.62       31.63      2.59 o 
   3   6  12      374.36      353.65      3.07 o 
   4   6  12      251.14      244.79      3.58 o 
  -5   7  12        0.19        3.18      3.05 o 
  -4   7  12      117.78      111.86      4.48 o 
  -3   7  12        5.87        7.11      2.86 o 
  -2   7  12      205.63      213.99      4.25 o 
  -1   7  12        0.06        5.06      2.27 o 
   0   7  12       68.41       66.65      2.36 o 
   1   7  12      142.68      150.16      2.63 o 
   2   7  12       96.41       87.13      2.47 o 
   3   7  12      126.92      139.47      2.83 o 
   4   7  12       26.54       30.57      2.91 o 
  -5   8  12      105.62       86.34      4.37 o 
  -4   8  12       21.92       26.52      3.06 o 
  -3   8  12       74.84       75.19      3.15 o 
  -2   8  12      457.93      446.51      8.14 o 
  -1   8  12      463.68      469.97      3.58 o 
   0   8  12       71.86       77.36      2.44 o 
   1   8  12       17.52       19.01      2.45 o 
   2   8  12        1.20        5.30      2.59 o 
   3   8  12       18.85       14.81      2.76 o 
  -4   9  12       79.96       77.51      3.07 o 
  -3   9  12       49.16       47.67      3.01 o 
  -2   9  12       14.23       17.37      2.69 o 
  -1   9  12        0.36        1.97      2.43 o 
   0   9  12       17.69       17.15      2.38 o 
   1   9  12      110.46      116.58      2.70 o 
   2   9  12       11.08       16.97      2.61 o 
   3   9  12       11.20       16.23      2.95 o 
  -3  10  12        0.27        2.88      3.03 o 
  -2  10  12       18.35       21.90      2.83 o 
  -1  10  12        1.93        2.41      2.60 o 
   0  10  12       14.49       18.53      2.53 o 
   1  10  12       41.82       46.10      2.69 o 
   2  10  12      224.83      216.63      2.99 o 
  -3  11  12       56.67       38.49      7.15 o 
  -2  11  12       13.58       16.99      2.81 o 
  -1  11  12       67.24       64.73      3.02 o 
   0  11  12       84.77       83.68      3.54 o 
   1  11  12        2.34        8.47      2.66 o 
  -1  12  12       34.69       31.89      3.10 o 
   0  12  12      106.10      104.11      2.89 o 
  -6   1  13       20.23       17.15      4.33 o 
  -5   1  13      139.07      154.58      3.38 o 
  -4   1  13      174.05      176.06      4.87 o 
  -3   1  13      398.01      421.69      5.39 o 
  -2   1  13      123.83      114.66      2.99 o 
  -1   1  13      117.03      118.93      2.53 o 
   0   1  13      247.77      241.78      3.50 o 
   1   1  13      391.61      371.94      3.79 o 
   2   1  13       51.39       49.01      2.51 o 
   3   1  13      113.16      124.37      2.59 o 
   4   1  13      123.98      121.75      2.81 o 
   5   1  13       91.29       76.84      3.38 o 
  -6   2  13       28.42       22.35      4.21 o 
  -5   2  13       60.42       64.45      3.32 o 
  -4   2  13      108.53      117.63      3.43 o 
  -3   2  13       20.90       22.19      2.51 o 
  -2   2  13        2.03        3.96      2.44 o 
  -1   2  13      281.42      285.90      4.06 o 
   0   2  13      159.11      161.75      2.50 o 
   1   2  13     1109.83     1136.07     14.02 o 
   2   2  13       42.85       44.51      2.43 o 
   3   2  13        2.76        4.81      2.57 o 
   4   2  13       62.01       75.87      3.00 o 
   5   2  13       77.06       80.68      3.92 o 
  -6   3  13      148.75      154.78      3.76 o 
  -5   3  13      119.65      122.15      3.81 o 
  -4   3  13        8.94       15.41      2.78 o 
  -3   3  13       48.14       58.76      3.18 o 
  -2   3  13     1171.53     1147.88     20.41 o 
  -1   3  13      682.36      696.23      7.94 o 
   0   3  13       16.64       20.45      2.38 o 
   1   3  13     1082.61     1072.83      8.19 o 
   2   3  13      556.24      556.75      6.54 o 
   3   3  13      158.57      161.21      2.84 o 
   4   3  13        0.63        3.91      2.60 o 
  -5   4  13       24.13       28.91      3.29 o 
  -4   4  13       24.37       22.83      2.81 o 
  -3   4  13        6.07       12.93      2.57 o 
  -2   4  13        1.68        2.69      2.64 o 
  -1   4  13      265.93      262.82      8.39 o 
   0   4  13        4.57        4.50      2.39 o 
   1   4  13       45.10       44.68      2.62 o 
   2   4  13        0.02        4.51      2.59 o 
   3   4  13       28.03       31.88      2.57 o 
   4   4  13       20.71       31.95      2.59 o 
  -5   5  13       18.42       21.34      3.15 o 
  -4   5  13      417.76      412.13      5.26 o 
  -3   5  13      425.11      445.30     10.44 o 
  -2   5  13      142.55      143.72      2.86 o 
  -1   5  13       39.43       40.78      2.41 o 
   0   5  13      438.66      442.04      6.87 o 
   1   5  13      496.43      478.07      4.88 o 
   2   5  13       28.11       33.80      2.32 o 
   3   5  13      245.90      241.51      2.83 o 
   4   5  13      234.92      231.80      5.54 o 
  -5   6  13        0.00        2.77      3.06 o 
  -4   6  13        1.42        5.06      3.03 o 
  -3   6  13        4.59       10.66      2.89 o 
  -2   6  13       16.88       22.12      2.57 o 
  -1   6  13        0.85        1.79      2.50 o 
   0   6  13       65.86       70.80      2.47 o 
   1   6  13        1.53        4.74      2.31 o 
   2   6  13      121.20      126.27      2.71 o 
   3   6  13        5.30        3.95      2.60 o 
   4   6  13        0.91        3.55      2.90 o 
  -5   7  13       30.31       28.97      3.42 o 
  -4   7  13      103.89       97.41      3.23 o 
  -3   7  13      257.06      273.09      5.24 o 
  -2   7  13       70.26       74.00      2.73 o 
  -1   7  13      284.20      299.48      2.82 o 
   0   7  13      501.88      516.46      7.15 o 
   1   7  13      175.24      181.59      2.66 o 
   2   7  13        1.63        5.85      2.53 o 
   3   7  13       15.26       19.88      2.67 o 
  -4   8  13        1.62        5.64      3.05 o 
  -3   8  13       70.19       63.77      2.98 o 
  -2   8  13        2.51        7.46      2.73 o 
  -1   8  13       57.33       63.96      2.54 o 
   0   8  13       17.49       19.69      2.48 o 
   1   8  13        3.11        9.41      2.54 o 
   2   8  13       36.07       34.05      2.59 o 
   3   8  13       26.07       25.61      2.82 o 
  -4   9  13        0.58        2.81      3.15 o 
  -3   9  13       33.98       37.18      3.14 o 
  -2   9  13      117.35      131.76      3.04 o 
  -1   9  13       38.99       44.25      2.60 o 
   0   9  13       26.63       30.53      2.59 o 
   1   9  13       51.25       43.51      2.72 o 
   2   9  13      250.04      234.09      4.51 o 
  -3  10  13       63.81       70.41      3.24 o 
  -2  10  13      107.48      103.53      3.11 o 
  -1  10  13       61.89       55.93      2.84 o 
   0  10  13        0.67        2.82      2.54 o 
   1  10  13       14.62       20.59      2.57 o 
   2  10  13        0.60        4.95      2.74 o 
  -2  11  13       35.20       42.15      3.05 o 
  -1  11  13       36.60       38.89      2.87 o 
   0  11  13      159.77      156.51      5.22 o 
   1  11  13       51.35       39.69      4.26 o 
  -5   0  14      232.82      232.47      5.58 o 
  -4   0  14      302.26      292.01      4.79 o 
  -3   0  14       18.53       26.08      3.96 o 
  -2   0  14      470.90      474.50     10.34 o 
  -1   0  14       40.32       48.94      3.34 o 
   0   0  14      442.86      489.75      9.41 o 
   1   0  14        6.78        6.00      3.91 o 
   2   0  14      483.58      482.67      8.64 o 
   3   0  14      426.79      444.37      6.53 o 
   4   0  14      258.41      253.38      9.94 o 
  -5   1  14      166.21      160.36      4.18 o 
  -4   1  14      325.62      327.88      6.76 o 
  -3   1  14       63.82       74.31      2.83 o 
  -2   1  14        3.22        4.93      2.34 o 
  -1   1  14        0.02        3.89      2.39 o 
   0   1  14      472.26      484.71      6.66 o 
   1   1  14      466.01      472.34      7.27 o 
   2   1  14        1.78        6.29      2.45 o 
   3   1  14       92.03       91.29      2.57 o 
   4   1  14       13.54       17.69      2.98 o 
  -5   2  14       53.21       51.35      3.53 o 
  -4   2  14       75.18       64.29      3.64 o 
  -3   2  14      159.34      159.67      4.00 o 
  -2   2  14     1180.93     1171.90     17.69 o 
  -1   2  14      578.91      576.12      5.95 o 
   0   2  14       24.20       28.66      2.46 o 
   1   2  14        4.93        8.08      2.36 o 
   2   2  14       87.04       90.66      2.41 o 
   3   2  14        0.38        1.28      2.43 o 
   4   2  14       12.53       11.84      2.86 o 
  -5   3  14       56.48       59.58      3.46 o 
  -4   3  14        6.17       12.98      2.96 o 
  -3   3  14      159.97      169.24      5.28 o 
  -2   3  14        0.54        3.76      2.64 o 
  -1   3  14       34.31       35.83      2.54 o 
   0   3  14      144.36      150.91      2.53 o 
   1   3  14       13.50       14.11      2.38 o 
   2   3  14       12.24       10.68      2.35 o 
   3   3  14      135.06      146.08      4.06 o 
   4   3  14       13.98       11.79      2.79 o 
  -5   4  14       93.20       91.86      3.65 o 
  -4   4  14       80.50       71.07      3.11 o 
  -3   4  14        2.81        8.04      2.92 o 
  -2   4  14      120.34      117.29      2.99 o 
  -1   4  14       43.85       52.30      2.87 o 
   0   4  14       61.63       64.91      2.42 o 
   1   4  14      573.82      604.93      6.32 o 
   2   4  14      541.51      549.17      6.88 o 
   3   4  14      182.56      171.16      2.79 o 
   4   4  14       16.36       16.19      2.86 o 
  -5   5  14       15.10       18.34      3.27 o 
  -4   5  14        4.41        4.73      2.97 o 
  -3   5  14      205.93      199.73      5.64 o 
  -2   5  14      109.39      115.01      2.81 o 
  -1   5  14      411.70      427.94      4.97 o 
   0   5  14       14.24       15.01      2.58 o 
   1   5  14        3.73        4.07      2.35 o 
   2   5  14        6.16        7.45      2.41 o 
   3   5  14        1.42        6.21      2.62 o 
   4   5  14      155.09      190.46      6.45 o 
  -5   6  14       10.43       11.80      3.51 o 
  -4   6  14      342.78      327.50      5.28 o 
  -3   6  14      283.89      281.36      6.10 o 
  -2   6  14       37.07       39.22      3.12 o 
  -1   6  14      347.09      355.31      8.03 o 
   0   6  14      311.12      309.51      5.60 o 
   1   6  14        9.57       12.11      2.37 o 
   2   6  14       81.96       89.96      2.67 o 
   3   6  14       22.21       18.20      2.77 o 
  -4   7  14       40.98       48.16      3.07 o 
  -3   7  14       84.62       92.96      2.92 o 
  -2   7  14        3.23        6.23      2.66 o 
  -1   7  14      195.40      195.19      2.99 o 
   0   7  14       71.16       81.47      2.46 o 
   1   7  14        4.63        9.52      2.42 o 
   2   7  14        2.76        5.51      2.54 o 
   3   7  14        3.53        7.19      2.93 o 
  -4   8  14        3.10        7.79      3.14 o 
  -3   8  14        2.83        2.31      3.10 o 
  -2   8  14       31.52       32.63      2.90 o 
  -1   8  14        0.67        4.82      2.69 o 
   0   8  14        7.90       10.48      2.51 o 
   1   8  14       92.04       92.87      2.62 o 
   2   8  14      347.82      332.41      3.01 o 
  -3   9  14        1.42        5.39      2.84 o 
  -2   9  14       46.55       44.95      3.18 o 
  -1   9  14       60.98       61.24      2.60 o 
   0   9  14       30.89       34.99      2.80 o 
   1   9  14        4.61        8.32      2.74 o 
   2   9  14        2.05        3.17      2.85 o 
  -2  10  14      201.56      187.93      4.95 o 
  -1  10  14       83.60       78.71      2.92 o 
   0  10  14       20.46       20.69      2.74 o 
   1  10  14       28.16       31.32      2.86 o 
  -5   1  15       45.41       41.64      5.92 o 
  -4   1  15      255.06      287.81      5.39 o 
  -3   1  15       38.00       36.44      2.77 o 
  -2   1  15       60.97       66.87      2.77 o 
  -1   1  15      366.52      364.25      6.06 o 
   0   1  15      469.38      467.04      4.64 o 
   1   1  15      108.37      102.06      3.11 o 
   2   1  15      194.85      204.59      2.74 o 
   3   1  15      116.79      112.37      2.77 o 
   4   1  15      215.56      182.54      4.82 o 
  -5   2  15       29.60       30.89      3.51 o 
  -4   2  15        1.16        2.51      3.60 o 
  -3   2  15      193.24      183.99      5.04 o 
  -2   2  15        5.34        8.17      2.64 o 
  -1   2  15        1.22        1.95      2.42 o 
   0   2  15       44.80       60.26      2.45 o 
   1   2  15      255.71      251.07      2.66 o 
   2   2  15       39.96       41.53      2.61 o 
   3   2  15        0.95        3.25      2.67 o 
   4   2  15       73.57       77.58      2.90 o 
  -5   3  15       70.60       70.02      3.57 o 
  -4   3  15        9.81       16.41      3.11 o 
  -3   3  15      624.17      610.25     24.61 o 
  -2   3  15      421.62      428.60      7.26 o 
  -1   3  15        7.94        7.00      2.40 o 
   0   3  15      137.65      133.95      4.54 o 
   1   3  15      272.27      282.79      4.11 o 
   2   3  15      250.51      243.51      2.86 o 
   3   3  15        3.84        8.05      2.92 o 
   4   3  15        8.07        8.81      2.88 o 
  -5   4  15       73.91       66.45      3.82 o 
  -4   4  15        6.01       10.50      3.02 o 
  -3   4  15      124.58      127.30      4.36 o 
  -2   4  15       31.39       35.61      2.92 o 
  -1   4  15       40.94       46.99      2.82 o 
   0   4  15        0.05        3.40      2.38 o 
   1   4  15       10.28       12.46      2.55 o 
   2   4  15      110.75      122.39      3.12 o 
   3   4  15       14.05       24.04      2.67 o 
  -4   5  15      138.78      150.85      5.52 o 
  -3   5  15      201.81      191.19      5.47 o 
  -2   5  15       60.56       65.72      2.74 o 
  -1   5  15      178.51      186.03      5.20 o 
   0   5  15      595.80      609.79      9.17 o 
   1   5  15       40.74       41.72      2.64 o 
   2   5  15        0.81        1.41      2.47 o 
   3   5  15       97.12       90.71      2.91 o 
  -4   6  15        9.48        2.88      2.88 o 
  -3   6  15        0.75        3.26      3.01 o 
  -2   6  15       18.57       16.17      2.94 o 
  -1   6  15       34.34       33.23      2.64 o 
   0   6  15        5.04        7.65      2.61 o 
   1   6  15       67.02       65.09      2.46 o 
   2   6  15        6.53        8.10      2.53 o 
   3   6  15        1.45        6.78      2.86 o 
  -4   7  15      129.65      112.75      4.57 o 
  -3   7  15       14.45       18.29      2.96 o 
  -2   7  15        6.04        6.66      2.76 o 
  -1   7  15       24.72       28.79      2.66 o 
   0   7  15       65.95       66.45      2.73 o 
   1   7  15       34.53       29.18      2.71 o 
   2   7  15       61.84       68.48      2.87 o 
  -3   8  15        2.03        4.63      3.08 o 
  -2   8  15       65.13       71.20      3.16 o 
  -1   8  15       24.98       27.71      2.72 o 
   0   8  15      152.93      160.23      2.83 o 
   1   8  15       69.95       74.33      3.10 o 
   2   8  15        4.66        5.10      2.87 o 
  -2   9  15      235.88      226.46      5.41 o 
  -1   9  15       76.52       70.45      3.01 o 
   0   9  15       30.58       33.17      2.69 o 
   1   9  15       97.77      102.50      4.39 o 
  -5   0  16      159.47      144.50     14.63 o 
  -4   0  16      153.67      141.93      5.19 o 
  -3   0  16       52.28       50.68      3.71 o 
  -2   0  16      364.09      381.46      7.00 o 
  -1   0  16      636.97      646.59     10.56 o 
   0   0  16      291.41      298.86      5.50 o 
   1   0  16       81.03       81.57      3.40 o 
   2   0  16       51.33       56.18      3.83 o 
   3   0  16      281.78      299.18      8.08 o 
  -5   1  16        3.68        6.01      4.50 o 
  -4   1  16      163.75      156.39      3.98 o 
  -3   1  16      142.50      142.96      3.81 o 
  -2   1  16       51.90       54.43      2.66 o 
  -1   1  16       87.20       96.24      2.54 o 
   0   1  16        7.79        9.61      2.45 o 
   1   1  16        0.09       -0.28      2.41 o 
   2   1  16       19.41       18.93      2.57 o 
   3   1  16        8.21       11.22      2.61 o 
  -5   2  16       83.69       61.07      4.00 o 
  -4   2  16        2.20        6.82      3.53 o 
  -3   2  16       17.05       19.33      2.99 o 
  -2   2  16       31.27       35.80      2.84 o 
  -1   2  16        7.85        9.70      2.49 o 
   0   2  16       35.12       45.84      2.40 o 
   1   2  16      649.39      677.53      7.79 o 
   2   2  16      273.59      270.02      3.72 o 
   3   2  16      113.72      114.08      3.07 o 
  -4   3  16       37.64       38.87      3.19 o 
  -3   3  16        0.00        5.06      3.49 o 
  -2   3  16       38.73       43.13      2.78 o 
  -1   3  16      200.18      204.86      3.62 o 
   0   3  16       34.92       37.82      2.57 o 
   1   3  16       72.40       69.04      2.66 o 
   2   3  16        0.28        2.42      2.67 o 
   3   3  16      120.36      142.00      4.69 o 
  -4   4  16       65.29       64.46      3.73 o 
  -3   4  16      393.84      397.36     17.83 o 
  -2   4  16      278.53      271.53      6.51 o 
  -1   4  16      123.99      119.72      2.98 o 
   0   4  16       37.12       35.36      2.76 o 
   1   4  16       80.57       72.91      2.89 o 
   2   4  16       43.12       41.95      2.82 o 
   3   4  16        1.96        4.13      2.72 o 
  -4   5  16        0.26        4.07      3.10 o 
  -3   5  16        3.89        9.09      2.97 o 
  -2   5  16       28.15       31.40      2.84 o 
  -1   5  16       72.44       85.26      2.59 o 
   0   5  16      308.46      322.37      6.16 o 
   1   5  16       36.44       37.98      2.58 o 
   2   5  16      100.64       90.64      2.73 o 
   3   5  16        4.34        4.84      6.30 o 
  -4   6  16       29.57       23.51      5.08 o 
  -3   6  16        9.00       14.50      3.10 o 
  -2   6  16       20.36       22.59      3.11 o 
  -1   6  16       77.32       83.86      2.94 o 
   0   6  16      118.38      126.18      3.73 o 
   1   6  16       53.88       49.56      2.68 o 
   2   6  16      143.30      147.22      2.92 o 
  -3   7  16        0.01        6.93      3.04 o 
  -2   7  16        0.66        3.44      2.74 o 
  -1   7  16        1.57        4.54      2.54 o 
   0   7  16      203.88      198.23      3.18 o 
   1   7  16       16.24       16.44      2.75 o 
   2   7  16       20.11       21.24      2.90 o 
  -2   8  16      245.49      224.29      4.76 o 
  -1   8  16       10.71       16.55      2.78 o 
   0   8  16       39.07       37.20      2.98 o 
   1   8  16       16.43       17.17      2.79 o 
  -4   1  17      221.49      208.09      4.46 o 
  -3   1  17       23.32       29.94      2.81 o 
  -2   1  17      133.62      135.55      2.94 o 
  -1   1  17      444.10      449.83      8.03 o 
   0   1  17      185.87      183.25      3.06 o 
   1   1  17       44.19       44.07      2.62 o 
   2   1  17      152.06      129.21      3.15 o 
   3   1  17       94.79       84.77      3.03 o 
  -4   2  17       10.90       12.38      3.73 o 
  -3   2  17       15.45       15.12      3.03 o 
  -2   2  17       32.89       38.32      2.62 o 
  -1   2  17        1.30        3.32      2.57 o 
   0   2  17       65.35       70.16      2.66 o 
   1   2  17        8.21       16.07      2.69 o 
   2   2  17       63.94       61.69      2.73 o 
   3   2  17        3.54        6.47      3.34 o 
  -4   3  17       33.92       34.29      3.39 o 
  -3   3  17      282.23      265.76      8.39 o 
  -2   3  17       68.79       70.33      2.95 o 
  -1   3  17        5.87        6.56      2.60 o 
   0   3  17      115.11      112.44      2.76 o 
   1   3  17      202.31      198.54      2.94 o 
   2   3  17        0.76        4.86      2.69 o 
  -4   4  17       20.41       19.36      3.32 o 
  -3   4  17        5.00        8.61      3.19 o 
  -2   4  17       77.26       76.17      3.08 o 
  -1   4  17        4.26        7.21      3.21 o 
   0   4  17      100.59       99.46      2.95 o 
   1   4  17        0.17        3.57      2.86 o 
   2   4  17       26.83       34.85      2.95 o 
  -3   5  17       22.83       25.22      3.41 o 
  -2   5  17        2.59        5.95      2.76 o 
  -1   5  17      107.14      104.85      2.96 o 
   0   5  17       12.31       10.34      2.76 o 
   1   5  17       50.75       55.87      2.87 o 
   2   5  17       25.72       24.62      3.11 o 
  -3   6  17       15.23       11.92      3.13 o 
  -2   6  17       14.88       18.18      3.14 o 
  -1   6  17       23.31       29.23      2.78 o 
   0   6  17       10.45       13.95      2.67 o 
   1   6  17       19.00       16.60      2.82 o 
  -2   7  17      147.72      140.00      8.34 o 
  -1   7  17      202.68      189.59      3.82 o 
   0   7  17       55.05       58.37      2.86 o 
   1   7  17       18.25       18.11      5.35 o 
  -3   0  18       27.67       36.36      4.76 o 
  -2   0  18       97.45       98.49      4.05 o 
  -1   0  18      150.74      166.28      7.65 o 
   0   0  18      175.25      178.00      4.28 o 
   1   0  18       11.85       19.70      3.99 o 
   2   0  18      519.50      487.89     15.57 o 
  -3   1  18        7.45       10.62      3.05 o 
  -2   1  18       20.14       19.81      2.82 o 
  -1   1  18      118.20      119.41      3.92 o 
   0   1  18       52.80       52.17      2.59 o 
   1   1  18       14.00       23.08      2.78 o 
   2   1  18       52.33       58.21      2.86 o 
  -3   2  18      291.85      265.97      7.22 o 
  -2   2  18      154.93      139.25      3.00 o 
  -1   2  18       21.79       26.81      2.67 o 
   0   2  18       47.89       43.76      2.74 o 
   1   2  18        3.17        3.60      2.74 o 
   2   2  18        5.36        8.05      2.81 o 
  -3   3  18        0.86        6.01      3.42 o 
  -2   3  18       23.27       30.64      3.05 o 
  -1   3  18       56.51       60.16      2.91 o 
   0   3  18      100.06       96.06      3.10 o 
   1   3  18       20.05       23.18      2.68 o 
   2   3  18        9.41       11.05      3.22 o 
  -3   4  18       16.41       18.11      3.09 o 
  -2   4  18        8.88        9.00      3.28 o 
  -1   4  18        0.45        4.78      3.31 o 
   0   4  18      113.23      119.65      5.02 o 
   1   4  18      301.58      274.99      6.22 o 
  -2   5  18       98.33       99.24      4.30 o 
  -1   5  18        0.82        2.58      3.00 o 
   0   5  18       28.36       29.80      2.90 o 
   1   5  18       54.89       50.40      3.11 o 
  -1   6  18      102.15      101.46      3.32 o 
   0   6  18        0.99        4.32      2.83 o 
  -3   1  19       13.15       18.15     10.79 o 
  -2   1  19      170.06      159.73      3.13 o 
  -1   1  19       76.56       62.96      2.93 o 
   0   1  19       33.04       30.89      2.70 o 
   1   1  19        6.28        7.12      2.79 o 
  -2   2  19       11.38       14.73      2.98 o 
  -1   2  19        0.12        4.18      2.75 o 
   0   2  19        0.08        2.99      2.85 o 
   1   2  19       75.04       69.76      3.23 o 
  -2   3  19        0.34        3.14      3.03 o 
  -1   3  19       36.83       29.38      2.83 o 
   0   3  19      150.09      148.69      3.15 o 
  -1   4  19        0.37        3.40      3.41 o 
   0   4  19        5.37        6.63      3.02 o 
                                                 
